# Supplementary material for: RNA-Seq-Based Whole Transcriptome Analysis of IPEC-J2 Cells During Swine Acute Diarrhea Syndrome Coronavirus Infection
Source: Front Vet Sci. 2020 Aug 13;7:492. doi: 10.3389/fvets.2020.00492 (PMC7438718; doi:10.3389/fvets.2020.00492)
Supplement: Supplementary file 4 [file Table_4.xlsx]

## Sheet: Sheet1
Table S4. Differentially expressed genes in comparison between infected and mock-infected samples at 6 hpi
Gene_id	Log2FoldChange	p-value	padj-value	Up/Down Regulated*	Gene_name	Gene_description
100627201	1.68265	2.16e-12	5.45e-11	1	SLC2A6	solute carrier family 2 member 6
100152163	1.66933	3.53e-05	0.000272	1	DLL4	delta like canonical Notch ligand 4
102160380	1.62036	0.00103	0.0052	1	LOC102160380	uncharacterized LOC102160380%2C transcript variant X2
100154284	1.5958	6.26e-10	1.13e-08	1	PRDM1	PR/SET domain 1%2C transcript variant X6
100620522	1.4918	4.62e-05	0.000346	1	BACH2	BTB domain and CNC homolog 2%2C transcript variant X2
448855	1.32319	1.19e-41	1.5e-39	1	ISG20	interferon stimulated exonuclease gene 20%2C transcript variant X3
100525621	1.21191	2.62e-13	7.38e-12	1	CDK19	cyclin dependent kinase 19%2C transcript variant X6
100157775	1.20139	0.00274	0.012	1	TRPM6	transient receptor potential cation channel subfamily M member 6%2C transcript variant X4
100622156	1.1666	1.12e-83	3.15e-81	1	TNFAIP3	TNF alpha induced protein 3%2C transcript variant X1
100517381	1.15731	1.06e-08	1.6e-07	1	SLC2A12	solute carrier family 2 member 12%2C transcript variant X1
100152534	1.14751	3.79e-06	3.67e-05	1	C1H15orf48	chromosome 1 C15orf48 homolog%2C transcript variant X2
100152652	1.06618	1.6e-49	2.56e-47	1	TDRD7	tudor domain containing 7%2C transcript variant X2
102167599	1.04602	0.0109	0.0382	1	LOC102167599	uncharacterized LOC102167599
100156660	1.0445	6.78e-18	2.92e-16	1	TLN2	talin 2%2C transcript variant X5
110255203	1.02546	0.000187	0.00119	1	PHYHD1	phytanoyl-CoA dioxygenase domain containing 1%2C transcript variant X1
733603	3.224	5.54e-240	9.72e-237	1	SAA3	serum amyloid A-3 protein%2C transcript variant X1
396557	3.17911	1.41e-18	6.48e-17	1	PGLYRP2	peptidoglycan recognition protein 2
397072	2.87836	4.39e-82	1.18e-79	1	C3	complement C3%2C transcript variant X1
100512825	2.20275	8.89e-05	0.000619	1	LMO2	LIM domain only 2%2C transcript variant X2
novel.146	2.05605	3.76e-14	1.15e-12	1	-	-
100037289	1.96729	8.47e-74	2.09e-71	1	IRF7	interferon regulatory factor 7%2C transcript variant X1
100515875	1.70466	1.23e-79	3.15e-77	1	BATF2	basic leucine zipper ATF-like transcription factor 2%2C transcript variant X1
396611	1.68391	4.79e-134	2.69e-131	1	IRF1	interferon regulatory factor 1
100525036	1.67466	0.000873	0.00451	1	ERAP2	endoplasmic reticulum aminopeptidase 2%2C transcript variant X3
100626247	1.33188	0.00286	0.0125	1	LOC100626247	interferon-induced transmembrane protein 1-like
100513068	1.2714	0.0088	0.0319	1	LOC100513068	-
100519082	1.23027	1.01e-15	3.53e-14	1	LOC100519082	interferon-induced transmembrane protein 1
100302088	1.11288	1.44e-48	2.22e-46	1	BST2	bone marrow stromal cell antigen 2
100127358	1.09356	4.49e-05	0.000337	1	IFITM1	interferon-induced transmembrane protein 1
397208	1.09194	2.83e-06	2.82e-05	1	CSF2	colony stimulating factor 2
100579172	1.00153	0.00101	0.0051	1	APC2	APC2%2C WNT signaling pathway regulator
100524797	3.02377	3.2e-36	3.49e-34	1	NEURL3	neuralized E3 ubiquitin protein ligase 3
396752	2.81461	0	0	1	RSAD2	radical S-adenosyl methionine domain containing 2
100307052	1.80402	1.18e-07	1.52e-06	1	SOCS1	suppressor of cytokine signaling 1%2C transcript variant X2
396945	1.66117	6.44e-23	3.98e-21	1	SERPINE1	serpin family E member 1
397588	1.3291	1.31e-146	8.39e-144	1	EIF2AK2	eukaryotic translation initiation factor 2 alpha kinase 2%2C transcript variant X1
100625349	1.20613	1.2e-157	8.41e-155	1	MXD1	MAX dimerization protein 1%2C transcript variant X2
100155195	3.68518	3.63e-109	1.31e-106	1	LOC100155195	guanylate-binding protein 7
396925	2.88469	3.87e-31	3.53e-29	1	VCAM1	vascular cell adhesion molecule 1
102161784	2.7862	1.22e-30	1.07e-28	1	LOC102161784	guanylate-binding protein 6-like%2C transcript variant X1
100151938	2.58137	2.1e-112	7.97e-110	1	GBP1	guanylate binding protein 1%2C interferon-inducible%2C transcript variant X1
100523310	2.20566	1.17e-19	5.75e-18	1	LOC100523310	guanylate-binding protein 6%2C transcript variant X1
100523492	1.66487	7.77e-05	0.000549	1	LOC100523492	guanylate-binding protein 5%2C transcript variant X4
100156073	1.5495	0.00476	0.0192	1	LOC100156073	myeloid cell nuclear differentiation antigen-like protein
100517712	1.35528	0.0119	0.0411	1	LOC100517712	uncharacterized LOC100517712
100523784	1.33782	1.07e-130	5.36e-128	1	ADAR	adenosine deaminase%2C RNA specific
100153137	1.32183	1.69e-30	1.47e-28	1	GBP2	guanylate binding protein 2%2C interferon-inducible
100521086	1.17652	4.23e-127	1.91e-124	1	MOV10	Mov10 RISC complex RNA helicase%2C transcript variant X2
100515310	1.07041	5.79e-15	1.89e-13	1	WDR97	WD repeat domain 97
396777	3.20536	4.46e-43	6.02e-41	1	USP18	ubiquitin specific peptidase 18
100737739	1.95445	2.06e-128	9.66e-126	1	RND1	Rho family GTPase 1
445464	1.86051	1.1e-09	1.93e-08	1	C1R	complement C1r
106510284	1.70442	1.27e-21	7.1e-20	1	LOC106510284	apolipoprotein L3-like%2C transcript variant X6
100521013	1.46124	0.00255	0.0113	1	CLEC2D	C-type lectin domain family 2 member D%2C transcript variant X1
396724	1.1839	6.16e-13	1.67e-11	1	OLR1	oxidized low density lipoprotein receptor 1
novel.477	1.18322	0.00371	0.0156	1	-	-
novel.530	2.19021	0.000176	0.00113	1	-	-
100739264	2.12568	4.77e-149	3.19e-146	1	HES4	hes family bHLH transcription factor 4
100145895	2.02765	0	0	1	ISG15	ISG15 ubiquitin-like modifier
100525523	1.81691	7.51e-142	4.4e-139	1	IFI44	interferon induced protein 44
100511267	1.61861	2.31e-121	9.25e-119	1	IFI44L	interferon-induced protein 44-like%2C transcript variant X2
100518131	1.61153	9.22e-08	1.2e-06	1	PIK3CD	phosphatidylinositol-4%2C5-bisphosphate 3-kinase catalytic subunit delta%2C transcript variant X5
novel.532	1.56805	0.00307	0.0132	1	-	-
100522871	1.52844	7.51e-37	8.24e-35	1	PLEKHA4	pleckstrin homology domain containing A4
100626318	1.49593	4.67e-14	1.42e-12	1	LOC100626318	cationic amino acid transporter 3-like%2C transcript variant X6
100626406	1.47887	0.000917	0.0047	1	LYPD5	LY6/PLAUR domain containing 5
100514847	1.40805	0.00224	0.0101	1	GJB5	gap junction protein beta 5
100737582	1.32986	0.0147	0.0487	1	LOC100737582	zinc finger protein 226-like
100628001	1.32624	7.33e-306	1.71e-302	1	MARCKSL1	MARCKS like 1
110261088	1.20709	0.00783	0.0291	1	LOC110261088	uncharacterized LOC110261088
110261042	1.1581	0.00704	0.0266	1	LOC110261042	uncharacterized LOC110261042
397337	1.14401	5.18e-06	4.86e-05	1	DHDH	dihydrodiol dehydrogenase
100621544	1.1013	5.28e-55	9.89e-53	1	RNF19B	ring finger protein 19B%2C transcript variant X2
100620831	1.04421	2.63e-14	8.14e-13	1	KLHL17	kelch like family member 17%2C transcript variant X3
100521017	1.03289	7.5e-42	9.75e-40	1	PLAUR	plasminogen activator%2C urokinase receptor
100294688	3.16598	7.26e-17	2.85e-15	1	UBD	ubiquitin D
106504234	2.39462	1.87e-07	2.33e-06	1	LOC106504234	putative olfactory receptor 2I1
100739200	2.12772	3.16e-11	6.68e-10	1	GUCA1A	guanylate cyclase activator 1A%2C transcript variant X3
100156210	1.99569	3.45e-40	4.21e-38	1	ETV7	ETS variant 7%2C transcript variant X2
780415	1.95674	5.81e-105	1.99e-102	1	IRF9	interferon regulatory factor 9
100152822	1.71386	5.03e-22	2.88e-20	1	REC8	REC8 meiotic recombination protein%2C transcript variant X2
100623369	1.61852	2.88e-57	5.61e-55	1	SEMA7A	semaphorin 7A (John Milton Hagen blood group)%2C transcript variant X1
100153163	1.44203	3.55e-07	4.22e-06	1	LOC100153163	MHC class I polypeptide-related sequence B%2C transcript variant X2
100157336	1.40176	6.97e-42	9.14e-40	1	PML	promyelocytic leukemia
100156489	1.35297	0.0116	0.0403	1	TGM1	transglutaminase 1
100623088	1.31476	1.95e-11	4.24e-10	1	ARHGEF40	Rho guanine nucleotide exchange factor 40
102164231	1.29028	1.04e-13	3.07e-12	1	LOC102164231	uncharacterized LOC102164231%2C transcript variant X1
733649	1.16049	2.92e-145	1.78e-142	1	TAP1	transporter 1%2C ATP binding cassette subfamily B member%2C transcript variant X1
106504420	1.11654	6.08e-11	1.23e-09	1	LOC106504420	uncharacterized LOC106504420
494019	4.811	7.05e-53	1.22e-50	1	CXCL10	C-X-C motif chemokine ligand 10
100169744	3.87419	7.37e-106	2.59e-103	1	CXCL11	C-X-C motif chemokine ligand 11%2C transcript variant X1
396880	1.81988	8.03e-42	1.03e-39	1	CXCL8	C-X-C motif chemokine ligand 8
397311	1.67759	0.00435	0.0178	1	KDR	kinase insert domain receptor%2C transcript variant X2
100518083	1.63843	1.22e-211	1.42e-208	1	HERC5	HECT and RLD domain containing E3 ubiquitin protein ligase 5
100518979	1.24122	0.0131	0.0446	1	RRH	retinal pigment epithelium-derived rhodopsin homolog
414284	1.12181	0.00701	0.0265	1	GLRB	glycine receptor beta%2C transcript variant X1
100626657	1.06766	3.37e-79	8.44e-77	1	HERC6	HECT and RLD domain containing E3 ubiquitin protein ligase family member 6%2C transcript variant X7
110255360	3.13412	1.01e-24	6.78e-23	1	LOC110255360	interferon-induced very large GTPase 1-like%2C transcript variant X4
396865	2.42398	2.18e-08	3.15e-07	1	CHI3L1	chitinase 3 like 1
100738479	1.98513	3.05e-43	4.16e-41	1	LOC100738479	tripartite motif-containing protein 34%2C transcript variant X2
733579	1.9541	2.02e-173	1.67e-170	1	LOC733579	tripartite motif protein TRIM5
100038024	1.89641	1.56e-05	0.000131	1	IL19	interleukin 19
100525601	1.47578	2.06e-13	5.85e-12	1	VASH2	vasohibin 2%2C transcript variant X1
100522887	1.43251	4.68e-52	7.91e-50	1	LOC100522887	caspase-13
100519616	1.37197	1.16e-17	4.89e-16	1	KIAA0040	KIAA0040 ortholog%2C transcript variant X4
397346	1.23489	9.81e-14	2.91e-12	1	MMP13	matrix metallopeptidase 13%2C transcript variant X2
100623166	1.09977	0.000431	0.00247	1	DCHS1	dachsous cadherin-related 1
110255500	1.09176	0.000442	0.00252	1	LOC110255500	uncharacterized LOC110255500
100302538	1.06114	1.71e-58	3.42e-56	1	TRIM21	tripartite motif containing 21%2C transcript variant X1
396723	1.79589	5.5e-191	5.15e-188	1	DDX58	DExD/H-box helicase 58%2C transcript variant X3
100516689	1.59015	4.31e-05	0.000325	1	C10H1orf115	chromosome 10 C1orf115 homolog
novel.864	1.34175	0.000103	0.000705	1	-	-
100520325	1.15033	1.54e-07	1.94e-06	1	ZEB1	zinc finger E-box binding homeobox 1
novel.847	1.12944	1.31e-06	1.4e-05	1	-	-
100517416	1.01579	9.51e-12	2.21e-10	1	DUSP10	dual specificity phosphatase 10%2C transcript variant X1
100524951	4.36879	2.18e-07	2.7e-06	1	ACOD1	aconitate decarboxylase 1%2C transcript variant X1
100038026	1.97063	6.18e-09	9.75e-08	1	TNFSF13B	TNF superfamily member 13b%2C transcript variant X3
novel.898	1.36762	0.000215	0.00135	1
100625050	1.22207	4.45e-72	1.08e-69	1	EPSTI1	epithelial stromal interaction 1%2C transcript variant X1
396859	3.48653	1.75e-14	5.51e-13	1	NOS2	nitric oxide synthase 2%2C transcript variant X3
100524520	2.67893	2.5e-181	2.19e-178	1	DHX58	DExH-box helicase 58%2C transcript variant X2
396613	2.07265	1.35e-86	3.94e-84	1	CCL5	C-C motif chemokine ligand 5
110255949	1.93106	1.24e-07	1.59e-06	1	LOC110255949	sulfated surface glycoprotein 185-like
novel.915	1.84076	4.21e-07	4.91e-06	1
396668	1.82873	9.07e-06	8.05e-05	1	CCL4	C-C motif chemokine ligand 4
110255948	1.78536	2.93e-173	2.28e-170	1	LGALS3BP	galectin 3 binding protein
102159512	1.62706	0.00115	0.00568	1	SAMD14	sterile alpha motif domain containing 14%2C transcript variant X2
novel.959	1.62645	1.47e-103	4.92e-101	1
396663	1.51457	2.45e-09	4.13e-08	1	CCR7	C-C motif chemokine receptor 7
novel.958	1.38212	2.58e-202	2.79e-199	1		PF04493:Endonuclease V
100624959	1.23156	2.92e-08	4.11e-07	1	TMEM106A	transmembrane protein 106A%2C transcript variant X1
396851	1.21019	0.00572	0.0224	1	PIK3R5	phosphoinositide-3-kinase regulatory subunit 5
100521293	1.1876	0.000111	0.000752	1	C12H17orf100	chromosome 12 C17orf100 homolog%2C transcript variant X1
100520585	1.1818	8.82e-10	1.57e-08	1	FMNL1	formin like 1%2C transcript variant X7
novel.960	1.12636	1.43e-10	2.78e-09	1	-	-
110256115	1.08848	6.31e-27	4.67e-25	1	TRIM16	tripartite motif containing 16
100739606	1.02889	1.38e-05	0.000117	1	EFCAB5	EF-hand calcium binding domain 5
106505478	1.00047	2.77e-08	3.93e-07	1	LOC106505478	uncharacterized LOC106505478%2C transcript variant X3
102159603	2.92481	6.45e-29	5.26e-27	1	LOC102159603	uncharacterized LOC102159603
100520273	2.8342	3.69e-11	7.73e-10	1	LOC100520273	poly [ADP-ribose] polymerase 15
396893	2.32039	1.65e-252	3.3e-249	1	MX2	myxovirus (influenza virus) resistance 2 (mouse)
397128	2.2507	0	0	1	MX1	MX dynamin like GTPase 1
102163142	2.10225	2.23e-133	1.2e-130	1	TRANK1	tetratricopeptide repeat and ankyrin repeat containing 1
406191	1.84664	2.5e-62	5.49e-60	1	TNFSF10	TNF superfamily member 10%2C transcript variant X1
100153948	1.81405	1.11e-170	8.22e-168	1	PARP14	poly(ADP-ribose) polymerase family member 14%2C transcript variant X2
100520459	1.5133	2.32e-51	3.84e-49	1	DTX3L	deltex E3 ubiquitin ligase 3L
110256385	1.45068	5.89e-86	1.69e-83	1	RTP4	receptor transporter protein 4%2C transcript variant X1
100513435	1.20113	0.0135	0.0456	1	ZNF197	zinc finger protein 197%2C transcript variant X7
100521992	1.19155	0.00903	0.0327	1	HCLS1	hematopoietic cell-specific Lyn substrate 1
100127144	1.14861	0.000857	0.00446	1	PDE9A	phosphodiesterase 9A%2C transcript variant X1
100518400	1.10247	1.14e-06	1.23e-05	1	PLSCR4	phospholipid scramblase 4%2C transcript variant X1
100157572	1.10087	0.0102	0.0362	1	GALNT15	polypeptide N-acetylgalactosaminyltransferase 15%2C transcript variant X2
106505672	1.08829	6.49e-17	2.56e-15	1	IRAK2	interleukin 1 receptor associated kinase 2
100620416	1.08594	1.63e-17	6.72e-16	1	ABCG1	ATP binding cassette subfamily G member 1
100533555	1.03765	8.43e-11	1.69e-09	1	IFNAR2	interferon alpha and beta receptor subunit 2%2C transcript variant X4
100151747	1.01345	0.00609	0.0235	1	LRRC2	leucine rich repeat containing 2%2C transcript variant X3
100513757	1.0013	7.67e-10	1.37e-08	1	CDHR4	cadherin related family member 4%2C transcript variant X1
100155467	2.68679	3e-83	8.26e-81	1	IFIT2	interferon induced protein with tetratricopeptide repeats 2%2C transcript variant X1
100154248	2.39076	0	0	1	IFIT3	interferon induced protein with tetratricopeptide repeats 3%2C transcript variant X1
100153038	2.33806	8.09e-231	1.26e-227	1	IFIT1	interferon-induced protein with tetratricopeptide repeats 1
100516296	2.19336	0.000261	0.00159	1	EGR3	early growth response 3%2C transcript variant X2
100158037	2.1338	3.15e-192	3.16e-189	1	DDX60	DExD/H-box helicase 60%2C transcript variant X3
595128	1.85541	0	0	1	OAS2	2'-5'-oligoadenylate synthetase 2
397570	1.83851	3.52e-117	1.37e-114	1	OAS1	2'-5'-oligoadenylate synthetase 1
595119	1.51601	4.06e-11	8.46e-10	1	OASL	2'-5'-oligoadenylate synthetase like
396985	1.5115	2.96e-228	3.78e-225	1	PLAU	plasminogen activator%2C urokinase
100156205	1.23694	0.00184	0.00852	1	ALOX5	arachidonate 5-lipoxygenase
102164386	1.10489	1.02e-07	1.32e-06	1	HCAR2	hydroxycarboxylic acid receptor 2
102162220	1.08131	5.74e-21	3.11e-19	1	GOLGA7B	golgin A7 family member B%2C transcript variant X3
497623	1.07763	2.19e-11	4.76e-10	1	P2RX7	purinergic receptor P2X 7%2C transcript variant X1
100156894	1.07756	0.00267	0.0117	1	ASPHD2	aspartate beta-hydroxylase domain containing 2
553951	2.03337	2.26e-53	3.96e-51	1	CCL20	C-C motif chemokine ligand 20%2C transcript variant X1
100101927	1.71366	1.91e-130	9.24e-128	1	IFIH1	interferon induced with helicase C domain 1%2C transcript variant X1
110257073	1.53709	0.000873	0.00451	1	LOC110257073	uncharacterized LOC110257073
100514801	1.30059	0.00165	0.00777	1	TNS1	tensin 1
100525259	1.29563	3.45e-16	1.26e-14	1	FAM171B	family with sequence similarity 171 member B
100737088	1.29107	1.16e-11	2.63e-10	1	B3GNT7	UDP-GlcNAc:betaGal beta-1%2C3-N-acetylglucosaminyltransferase 7
110257014	1.11926	0.0142	0.0475	1	LOC110257014	uncharacterized LOC110257014
100739671	1.9434	1.85e-14	5.82e-13	1	ESM1	endothelial cell specific molecule 1%2C transcript variant X2
novel.1261	1.17267	0.00906	0.0328	1
100144524	2.38358	1.05e-124	4.59e-122	1	ZBP1	Z-DNA binding protein 1
100157105	1.93269	0.00172	0.00806	1	RASSF2	Ras association domain family member 2%2C transcript variant X2
102167710	1.7102	6.29e-132	3.27e-129	1	FOXS1	forkhead box S1%2C transcript variant X4
102162017	1.35293	0.00442	0.0181	1	EFCAB8	EF-hand calcium binding domain 8%2C transcript variant X1
110257453	1.08863	2.78e-09	4.65e-08	1	LOC110257453	uncharacterized LOC110257453
100738366	1.03415	0.00669	0.0255	1	ADAM33	ADAM metallopeptidase domain 33%2C transcript variant X2
100523705	1.75537	3.22e-22	1.9e-20	1	TMEM140	transmembrane protein 140
100415778	1.7092	1.08e-230	1.51e-227	1	ZC3HAV1	zinc finger CCCH-type containing%2C antiviral 1%2C transcript variant X3
100515805	1.27436	5.96e-59	1.21e-56	1	PARP12	poly(ADP-ribose) polymerase family member 12%2C transcript variant X1
110257570	1.20464	1.03e-09	1.82e-08	1	LOC110257570	TRPM8 channel-associated factor 2-like
100513574	1.07542	0.000356	0.00209	1	SLC13A1	solute carrier family 13 member 1%2C transcript variant X1
110257720	2.03507	0.00144	0.00692	1	LOC110257720	uncharacterized LOC110257720
102163484	1.63214	0.00374	0.0157	1	LOC102163484	uncharacterized LOC102163484%2C transcript variant X1
397156	1.36685	0.00311	0.0134	1	IL2RG	interleukin 2 receptor subunit gamma%2C transcript variant X2
110261638	-1.36708	0.00763	0.0285	-1	SERPINB13	serpin family B member 13%2C transcript variant X2
100510947	-1.18167	0.0023	0.0103	-1	PTGDR2	prostaglandin D2 receptor 2%2C transcript variant X2
100522008	-1.05116	3.59e-12	8.83e-11	-1	SEMA6A	semaphorin 6A%2C transcript variant X4
novel.155	-1.0117	0.00295	0.0128	-1		PF08333:Protein of unknown function (DUF1725)
100522432	-1.27853	0.00526	0.0208	-1	REEP1	receptor accessory protein 1%2C transcript variant X5
100516363	-1.01736	3.28e-10	6.12e-09	-1	NAT8	N-acetyltransferase 8 (putative)
102161342	-1.17722	0.00461	0.0187	-1	CENPBD1	CENPB DNA-binding domain containing 1
100524316	-1.01051	0.00874	0.0318	-1	LRRC36	leucine rich repeat containing 36%2C transcript variant X4
100157996	-1.58007	0.00397	0.0165	-1	SLA-DOA	major histocompatibility complex%2C class II%2C DO alpha
102159128	-1.56513	0.000433	0.00248	-1	LOC102159128	uncharacterized LOC102159128%2C transcript variant X1
100158115	-1.16387	0.00358	0.0151	-1	LOC100158115	acyl-coenzyme A thioesterase 4
novel.696	-1.07436	0.00987	0.0352	-1
100737810	-1.15398	4.4e-05	0.000331	-1	UCN3	urocortin 3
100512433	-1.98822	0.000242	0.00149	-1	PYY	peptide YY%2C transcript variant X2
780402	-1.10968	0.0107	0.0377	-1	SERPINF1	serpin family F member 1%2C transcript variant X1
100523750	-1.10774	0.00122	0.00599	-1	SMTNL2	smoothelin like 2%2C transcript variant X3
100620777	-1.61082	0.00422	0.0173	-1	TMEM158	transmembrane protein 158
novel.1117	-1.12469	0.013	0.0442	-1
100517616	-1.61803	0.000445	0.00254	-1	AGXT	alanine-glyoxylate aminotransferase
100157716	-1.27592	0.00344	0.0146	-1	CPS1	carbamoyl-phosphate synthase 1
100156373	-1.16811	0.00324	0.0139	-1	VIL1	villin 1
100525013	-1.5832	5.69e-05	0.000417	-1	FGF18	fibroblast growth factor 18%2C transcript variant X1
102163927	-1.04669	0.00671	0.0255	-1	FAM83C	family with sequence similarity 83 member C
102160748	-1.30173	0.00537	0.0212	-1	LOC102160748	uncharacterized LOC102160748
110257936	-2.80971	2.12e-33	2.15e-31	-1	LOC110257936	putative GTP-binding protein 6
Note: DEGs cutoff: log2|FC| ≥ 1 and padj＜0.05; * 1 stands for up-regulated gene, and -1 meas down-regulated gene.
