# Supplementary material for: RNA-Seq-Based Whole Transcriptome Analysis of IPEC-J2 Cells During Swine Acute Diarrhea Syndrome Coronavirus Infection
Source: Front Vet Sci. 2020 Aug 13;7:492. doi: 10.3389/fvets.2020.00492 (PMC7438718; doi:10.3389/fvets.2020.00492)
Supplement: Supplementary file 5 [file Table_5.xlsx]

## Sheet: Sheet1
Table S5. Differentially expressed genes in comparison between infected and mock-infected samples at 24 hpi.
Gene_id	Log2FoldChange	p-value	padj-value	Up/Down Regulated*	Gene_name	Gene_description
445459	4.2559	1.52e-42	5.93e-41	1	IFNB1	interferon beta 1
110256604	3.32102	0.0146	0.0396	1	LOC110256604	uncharacterized LOC110256604%2C transcript variant X1
novel.124	3.26828	0.00345	0.0113	1
100037287	3.23145	0.000231	0.000972	1	DDO	Daspartate oxidase
100310806	3.16288	0.00115	0.00419	1	IFNALPHAOMEGA	interferonalphaomega
100152163	3.11213	6.37e-111	6.98e-109	1	DLL4	delta like canonical Notch ligand 4
106509199	2.53771	0.0108	0.0305	1	LOC106509199	uncharacterized LOC106509199
494563	2.47492	0.00317	0.0104	1	KLF13	Kruppel like factor 13
100622156	2.22503	0	0	1	TNFAIP3	TNF alpha induced protein 3%2C transcript variant X1
100627201	2.06059	3.44e-25	7.82e-24	1	SLC2A6	solute carrier family 2 member 6
100156839	1.88549	5.18e-05	0.000247	1	FAM166B	family with sequence similarity 166 member B%2C transcript variant X1
100525727	1.80174	4.9e-09	4.1e-08	1	FAN1	FANCD2 and FANCI associated nuclease 1%2C transcript variant X10
100152534	1.76509	1.65e-16	2.49e-15	1	C1H15orf48	chromosome 1 C15orf48 homolog%2C transcript variant X2
novel.103	1.74762	0.000686	0.00262	1
100126164	1.72576	0.0157	0.0422	1	ANGPTL2	angiopoietin like 2%2C transcript variant X1
100524418	1.68956	0.0191	0.0498	1	PTGDR	prostaglandin D2 receptor%2C transcript variant X5
100153149	1.67589	8.33e-41	3.11e-39	1	AKAP2	Akinase anchoring protein 2%2C transcript variant X4
100622457	1.61445	3.63e-07	2.43e-06	1	IL20RA	interleukin 20 receptor subunit alpha%2C transcript variant X2
novel.70	1.58586	2.28e-07	1.57e-06	1
100155014	1.43814	0.002	0.00694	1	TIAM2	Tcell lymphoma invasion and metastasis 2%2C transcript variant X4
100156873	1.41471	2.19e-16	3.27e-15	1	FAM46A	family with sequence similarity 46 member A%2C transcript variant X2
397096	1.39173	0.0003	0.00123	1	ENG	endoglin%2C transcript variant X3
100520288	1.38968	4.62e-44	1.87e-42	1	CHSY1	chondroitin sulfate synthase 1
100157641	1.38378	4.22e-06	2.41e-05	1	PLCB2	phospholipase C beta 2%2C transcript variant X1
100153374	1.27672	2.76e-06	1.62e-05	1	PRUNE2	prune homolog 2
100152773	1.27595	2.04e-20	3.77e-19	1	LACTB	lactamase beta%2C transcript variant X1
100155578	1.2464	2.93e-06	1.72e-05	1	DAPK2	death associated protein kinase 2%2C transcript variant X3
102166967	1.23514	2.91e-06	1.7e-05	1	LOC102166967	uncharacterized LOC102166967
100517381	1.22606	1.97e-31	5.6e-30	1	SLC2A12	solute carrier family 2 member 12%2C transcript variant X1
novel.107	1.21103	9.91e-06	5.36e-05	1
733609	1.19542	0.0175	0.0462	1	DBH	dopamine betahydroxylase
397278	1.16998	6.54e-84	5.07e-82	1	PMAIP1	phorbol12myristate13acetateinduced protein 1
100511850	1.16819	6.54e-28	1.68e-26	1	SEMA6D	semaphorin 6D%2C transcript variant X4
100625613	1.1586	3.05e-69	1.96e-67	1	ZCCHC2	zinc finger CCHCtype containing 2
100512390	1.15122	0.00475	0.0149	1	C1H9orf152	chromosome 1 C9orf152 homolog
397033	1.14401	8.65e-07	5.46e-06	1	B2M	beta2microglobulin
100152394	1.14064	2.6e-57	1.39e-55	1	RTN1	reticulon 1%2C transcript variant 1
110260188	1.14048	1.96e-05	0.000101	1	LOC110260188	uncharacterized LOC110260188
novel.90	1.10775	4.34e-05	0.00021	1
100519286	1.09182	4.75e-30	1.29e-28	1	SERPINB2	serpin family B member 2
novel.98	1.06765	0.0035	0.0114	1
110255236	1.0344	1.04e-18	1.75e-17	1	B2M	beta2microglobulin%2C transcript variant X1
106508649	1.0224	1.37e-53	6.67e-52	1	GCNT1	glucosaminyl (Nacetyl) transferase 1%2C core 2%2C transcript variant X8
100626033	1.01792	2.6e-13	3.11e-12	1	CTNNAL1	catenin alpha like 1%2C transcript variant X1
102158936	1.01193	0.000585	0.00227	1	LOC102158936	uncharacterized LOC102158936%2C transcript variant X3
106509563	4.03842	0.00898	0.026	1	LOC106509563	uncharacterized LOC106509563
396557	4.02909	1.78e-17	2.84e-16	1	PGLYRP2	peptidoglycan recognition protein 2
100626247	3.81722	6.39e-159	1.13e-156	1	LOC100626247	interferoninduced transmembrane protein 1like
100517148	3.58269	0.000875	0.00327	1	SCGB1C1	secretoglobin family 1C member 1
102159732	3.35361	0.00273	0.00914	1	CCNI2	cyclin I family member 2
733603	3.31628	0	0	1	SAA3	serum amyloid A3 protein%2C transcript variant X1
100127358	2.81806	6.68e-48	2.87e-46	1	IFITM1	interferoninduced transmembrane protein 1
397072	2.69966	1.12e-210	2.97e-208	1	C3	complement C3%2C transcript variant X1
397208	2.49484	1.88e-64	1.11e-62	1	CSF2	colony stimulating factor 2
100738750	2.43338	0.0132	0.0363	1	CRLF1	cytokine receptor like factor 1%2C transcript variant X1
110259215	2.21269	9.98e-18	1.61e-16	1	LSP1	lymphocytespecific protein 1%2C transcript variant X3
100620265	2.12874	0.0167	0.0443	1	LOC100620265	cytochrome P450 4F22
102161418	2.11496	1.61e-05	8.36e-05	1	LOC102161418	interferoninduced transmembrane protein 1like
100520063	2.00649	0.00156	0.00556	1	LTC4S	leukotriene C4 synthase
492312	1.99267	3.02e-09	2.58e-08	1	MADCAM1	mucosal vascular addressin cell adhesion molecule 1%2C transcript variant X1
100217389	1.95062	5.15e-17	7.92e-16	1	TMEM173	transmembrane protein 173%2C transcript variant X3
100516663	1.92722	2.87e-12	3.18e-11	1	CREB3L1	cAMP responsive element binding protein 3 like 1
100525036	1.91585	3.93e-21	7.54e-20	1	ERAP2	endoplasmic reticulum aminopeptidase 2%2C transcript variant X3
100519082	1.85723	1.51e-147	2.44e-145	1	LOC100519082	interferoninduced transmembrane protein 1
110259311	1.85127	0.0027	0.00907	1	TM6SF2	transmembrane 6 superfamily member 2%2C transcript variant X4
100513135	1.84701	1.28e-22	2.64e-21	1	SLC15A3	solute carrier family 15 member 3
100302088	1.80883	5.8e-275	2.08e-272	1	BST2	bone marrow stromal cell antigen 2
396611	1.79085	3.13e-279	1.17e-276	1	IRF1	interferon regulatory factor 1
100518544	1.77677	0	0	1	IFITM3	interferon induced transmembrane protein 3
100628050	1.75184	0.000248	0.00104	1	MYBPC3	myosin binding protein C%2C cardiac%2C transcript variant X1
100621090	1.70138	1.55e-124	2.03e-122	1	GADD45B	growth arrest and DNA damage inducible beta
100144304	1.69105	1.82e-158	3.18e-156	1	SERPING1	serpin family G member 1%2C transcript variant X1
100522238	1.67216	4.73e-145	7.39e-143	1	UNC93B1	unc93 homolog B1 (C. elegans)%2C transcript variant X1
110255242	1.52062	0.000943	0.00349	1	MATK	megakaryocyteassociated tyrosine kinase%2C transcript variant X4
100738541	1.5191	0.0177	0.0467	1	SLC4A9	solute carrier family 4 member 9
102164445	1.51656	3.92e-06	2.26e-05	1	LOC102164445	uncharacterized LOC102164445
110259231	1.51618	4.44e-07	2.93e-06	1	LOC110259231	uncharacterized LOC110259231
396877	1.48236	8.64e-41	3.21e-39	1	CFD	complement factor D
100512455	1.45799	2.56e-88	2.12e-86	1	ABTB2	ankyrin repeat and BTB domain containing 2
novel.187	1.39689	0.00515	0.0159	1
100512825	1.37264	0.0033	0.0108	1	LMO2	LIM domain only 2%2C transcript variant X2
396750	1.35995	2.25e-259	7.77e-257	1	ICAM1	intercellular adhesion molecule 1
100626682	1.33223	0.000469	0.00186	1	FJX1	four jointed box 1
606751	1.31055	0.00034	0.00138	1	TNNI2	troponin I2%2C fast skeletal type
100379631	1.28982	9.11e-222	2.52e-219	1	PHLDA2	pleckstrin homology like domain family A member 2
100738589	1.28946	7.85e-68	4.97e-66	1	CCND1	cyclin D1
396801	1.2703	1.17e-277	4.31e-275	1	LDLR	low density lipoprotein receptor%2C transcript variant X3
100379630	1.26454	1.3e-33	3.9e-32	1	GDF15	growth differentiation factor 15
novel.200	1.22672	0.00141	0.00506	1
100512885	1.2239	0.00376	0.0122	1	CARNS1	carnosine synthase 1%2C transcript variant X2
733577	1.22068	5.9e-79	4.38e-77	1	CD70	CD70 molecule
100736831	1.21663	7.25e-145	1.12e-142	1	TNFSF9	TNF superfamily member 9
100518537	1.20329	5.81e-07	3.77e-06	1	GNA15	G protein subunit alpha 15
100512458	1.18849	1.22e-55	6.26e-54	1	C2H19orf66	chromosome 2 C19orf66 homolog
733703	1.17118	0.0138	0.0377	1	SLC34A1	solute carrier family 34 member 1%2C transcript variant X1
100517882	1.15311	1.54e-38	5.45e-37	1	GMIP	GEM interacting protein%2C transcript variant X1
102164954	1.13981	0.00295	0.00978	1	LOC102164954	uncharacterized LOC102164954
100037289	1.10014	8.99e-113	1.03e-110	1	IRF7	interferon regulatory factor 7%2C transcript variant X1
100512951	1.09987	3.29e-13	3.92e-12	1	TCF7	transcription factor 7 (Tcell specific%2C HMGbox)%2C transcript variant X9
100516954	1.08043	1.6e-07	1.12e-06	1	SPON1	spondin 1
100524790	1.07055	0.00894	0.0259	1	RGS14	regulator of G protein signaling 14%2C transcript variant X1
100521769	1.06609	2.4e-60	1.34e-58	1	TCIRG1	Tcell immune regulator 1%2C ATPase H+ transporting V0 subunit a3%2C transcript variant X2
100513846	1.06087	0.013	0.0357	1	C2H19orf67	chromosome 2 C19orf67 homolog
397564	1.04732	7.6e-198	1.87e-195	1	HBEGF	heparin binding EGF like growth factor%2C transcript variant X1
novel.146	1.04473	4.68e-12	5.1e-11	1
110259297	1.04013	9.11e-157	1.55e-154	1	RRAS2	related RAS viral (rras) oncogene homolog 2%2C transcript variant X3
414912	1.03535	1.75e-19	3.07e-18	1	SPI1	Spi1 protooncogene%2C transcript variant X1
100523358	1.01506	1.77e-111	1.97e-109	1	JUNB	JunB protooncogene%2C AP1 transcription factor subunit
100513137	1.01288	2.08e-09	1.8e-08	1	ATP8B3	ATPase phospholipid transporting 8B3%2C transcript variant X3
100524854	1.00575	4.7e-07	3.1e-06	1	CXXC5	CXXC finger protein 5
100523536	1.00288	0.0014	0.00502	1	NFIX	nuclear factor I X%2C transcript variant X8
493187	4.77666	5.08e-57	2.68e-55	1	IL27	interleukin 27%2C transcript variant X1
novel.226	3.95159	7.5e-07	4.77e-06	1
100520667	3.91923	2.18e-14	2.83e-13	1	ACTG2	actin%2C gamma 2%2C smooth muscle%2C enteric
406180	3.45753	1.17e-06	7.26e-06	1	TNP2	transition protein 2
100144468	3.19303	0.000315	0.00129	1	CYP3A22	cytochrome P450%2C subfamily IIIA%2C polypeptide 22%2C transcript variant X1
novel.219	2.9675	0.00329	0.0108	1
100512096	2.94295	0.0114	0.032	1	MMD2	monocyte to macrophage differentiation associated 2%2C transcript variant X4
100622812	2.92088	0.0164	0.0436	1	DUSP2	dual specificity phosphatase 2
110260144	2.87391	0.0144	0.0391	1	LOC110260144	uncharacterized LOC110260144
100524797	2.76666	1.67e-117	2.06e-115	1	NEURL3	neuralized E3 ubiquitin protein ligase 3
100307052	2.64938	1.04e-52	4.96e-51	1	SOCS1	suppressor of cytokine signaling 1%2C transcript variant X2
100524615	2.5264	2.79e-20	5.09e-19	1	ARID5A	ATrich interaction domain 5A%2C transcript variant X4
novel.288	2.48534	3.51e-16	5.13e-15	1
100623872	2.40807	7.53e-18	1.23e-16	1	CMPK2	cytidine/uridine monophosphate kinase 2
396752	2.30789	0	0	1	RSAD2	radical Sadenosyl methionine domain containing 2
110260086	2.24857	3.44e-222	9.67e-220	1	NUPR1	nuclear protein 1%2C transcriptional regulator
novel.249	2.20205	1.43e-13	1.75e-12	1
100302505	2.09829	4.32e-06	2.47e-05	1	KPNA7	karyopherin subunit alpha 7%2C transcript variant X1
100623653	1.99012	1.06e-09	9.47e-09	1	SPN	sialophorin
100627326	1.8276	1.37e-08	1.09e-07	1	SUSD3	sushi domain containing 3%2C transcript variant X5
396945	1.81491	5.82e-112	6.54e-110	1	SERPINE1	serpin family E member 1
102163208	1.73337	1.1e-19	1.95e-18	1	APOBR	apolipoprotein B receptor
novel.264	1.70184	1.47e-11	1.54e-10	1
100519473	1.67678	5.14e-07	3.36e-06	1	LOC100519473	mesothelinlike protein
100126281	1.66731	2.46e-06	1.45e-05	1	CYP3A46	cytochrome P450 3A46
100286741	1.62725	1.76e-145	2.77e-143	1	FSCN1	fascin actinbundling protein 1
397094	1.56547	4.47e-42	1.71e-40	1	IL1A	interleukin 1 alpha%2C transcript variant X1
110260087	1.55217	0.000846	0.00317	1	LOC110260087	uncharacterized LOC110260087
100312976	1.55007	5.08e-114	5.93e-112	1	NDUFAB1	NADH:ubiquinone oxidoreductase subunit AB1%2C transcript variant X1
100523732	1.47118	6.67e-27	1.63e-25	1	LOC100523732	b(0%2C+)type amino acid transporter 1like%2C transcript variant X4
100520131	1.44193	9.97e-09	8.08e-08	1	OSR1	oddskipped related transciption factor 1%2C transcript variant X7
100169931	1.41476	1.16e-08	9.33e-08	1	SLC30A3	solute carrier family 30 member 3
100623441	1.41047	7.16e-33	2.09e-31	1	LOC100623441	sulfotransferase 1C4%2C transcript variant X2
100519306	1.3867	1.02e-06	6.39e-06	1	PLB1	phospholipase B1%2C transcript variant X1
100737079	1.33942	0.00111	0.00407	1	KREMEN2	kringle containing transmembrane protein 2%2C transcript variant X2
100525283	1.28586	1.34e-15	1.88e-14	1	SEMA4C	semaphorin 4C%2C transcript variant X5
110259887	1.18409	7.61e-141	1.12e-138	1	VGF	VGF nerve growth factor inducible
100516906	1.14774	0.000142	0.000622	1	EGR4	early growth response 4
396600	1.14034	2.01e-56	1.05e-54	1	SLC1A4	solute carrier family 1 member 4%2C transcript variant X1
100625751	1.11266	1.98e-32	5.73e-31	1	ST3GAL5	ST3 betagalactoside alpha2%2C3sialyltransferase 5%2C transcript variant X1
100144503	1.11007	1.56e-191	3.6e-189	1	RHOB	ras homolog family member B%2C transcript variant X1
100625349	1.09493	7.51e-190	1.67e-187	1	MXD1	MAX dimerization protein 1%2C transcript variant X2
100174954	1.07605	1.42e-09	1.25e-08	1	KLF11	Kruppel like factor 11
100518832	1.05183	4e-54	1.97e-52	1	RMI2	RecQ mediated genome instability 2
100621443	1.03095	5.26e-101	5.19e-99	1	SMURF1	SMAD specific E3 ubiquitin protein ligase 1%2C transcript variant X4
100524248	1.01887	4.35e-05	0.000211	1	KCNIP3	potassium voltagegated channel interacting protein 3%2C transcript variant X2
397508	4.44245	0.00216	0.00743	1	SELE	selectin E%2C transcript variant X1
396925	4.32068	4.33e-25	9.81e-24	1	VCAM1	vascular cell adhesion molecule 1
780435	3.15084	1.02e-21	2e-20	1	LOC780435	glutathione Stransferase mu 2%2C transcript variant X1
100151938	2.78324	0	0	1	GBP1	guanylate binding protein 1%2C interferoninducible%2C transcript variant X1
100155195	2.53311	5.22e-173	1.03e-170	1	LOC100155195	guanylatebinding protein 7
100623615	2.47481	1.97e-07	1.36e-06	1	LY6D	lymphocyte antigen 6 family member D
100153930	2.4148	1.06e-37	3.64e-36	1	S100A14	S100 calcium binding protein A14
100513084	2.2577	3.17e-221	8.64e-219	1	CSF1	colony stimulating factor 1%2C transcript variant X2
100156073	2.12695	1.34e-20	2.49e-19	1	LOC100156073	myeloid cell nuclear differentiation antigenlike protein
100157276	2.04055	2.18e-41	8.28e-40	1	ADAMTS4	ADAM metallopeptidase with thrombospondin type 1 motif 4
106510042	1.99586	0.000168	0.000726	1	LOC106510042	uncharacterized LOC106510042
100153137	1.7941	7.1e-137	1.03e-134	1	GBP2	guanylate binding protein 2%2C interferoninducible
100512602	1.78419	4.4e-11	4.44e-10	1	IGSF3	immunoglobulin superfamily member 3
novel.311	1.75305	0.00557	0.0171	1
100624086	1.74828	0.0134	0.0367	1	LOC100624086	histone H2A type 2Alike
106510239	1.64767	2.92e-05	0.000146	1	LOC106510239	uncharacterized LOC106510239
100523668	1.5496	7.12e-06	3.94e-05	1	LOC100523668	guanylatebinding protein 2like%2C transcript variant X3
100155151	1.53015	2.26e-17	3.56e-16	1	CRABP2	cellular retinoic acid binding protein 2
106510200	1.52389	1.88e-12	2.12e-11	1	LOC106510200	glutathione Stransferase Mu 1
100523310	1.4606	2.29e-49	1.02e-47	1	LOC100523310	guanylatebinding protein 6%2C transcript variant X1
102161784	1.45809	2.1e-27	5.23e-26	1	LOC102161784	guanylatebinding protein 6like%2C transcript variant X1
100154024	1.41988	1.18e-38	4.19e-37	1	IGSF8	immunoglobulin superfamily member 8
100157147	1.38425	0.0162	0.0433	1	SEMA4A	semaphorin 4A%2C transcript variant X3
100153933	1.35037	3.3e-09	2.81e-08	1	NES	nestin
102160717	1.32682	9e-28	2.28e-26	1	IGSF9	immunoglobulin superfamily member 9%2C transcript variant X2
100514576	1.32197	8.64e-28	2.2e-26	1	ADAMTSL4	ADAMTS like 4%2C transcript variant X5
100514960	1.29457	1.17e-06	7.25e-06	1	SYPL2	synaptophysin like 2%2C transcript variant X1
100155146	1.25171	2.8e-196	6.81e-194	1	S100A16	S100 calcium binding protein A16%2C transcript variant 1
novel.362	1.25158	0.00852	0.0249	1
100154395	1.24936	1.74e-63	1.02e-61	1	NOV	nephroblastoma overexpressed
106509989	1.22358	0.00172	0.00604	1	LOC106509989	uncharacterized LOC106509989
100514045	1.2198	0.00847	0.0247	1	ZFHX4	zinc finger homeobox 4%2C transcript variant X3
100523492	1.21783	5.46e-05	0.000259	1	LOC100523492	guanylatebinding protein 5%2C transcript variant X4
100156071	1.19384	0	0	1	NDRG1	Nmyc downstream regulated 1
100739544	1.16788	3.29e-66	2.02e-64	1	HAX1	HCLS1 associated protein X1%2C transcript variant X1
396677	1.16434	8.09e-73	5.49e-71	1	F3	coagulation factor III%2C tissue factor%2C transcript variant X1
100157925	1.14443	1.57e-130	2.16e-128	1	S100A3	S100 calcium binding protein A3%2C transcript variant X1
100620701	1.14247	2.83e-93	2.6e-91	1	ECM1	extracellular matrix protein 1%2C transcript variant X5
397253	1.13002	1.47e-08	1.16e-07	1	IL7	interleukin 7%2C transcript variant X1
100154419	1.11834	5.96e-05	0.000281	1	XKR9	XK related 9%2C transcript variant X2
100156639	1.09065	3.37e-09	2.87e-08	1	TMEM55A	transmembrane protein 55A
100737436	1.03521	0.00165	0.00583	1	LOC100737436	protein S100A16 pseudogene
574074	1.0115	1.26e-07	8.92e-07	1	FABP5	fatty acid binding protein 5
100155546	4.28324	1.48e-79	1.11e-77	1	IL23A	interleukin 23 subunit alpha
100523787	4.04604	0.0086	0.0251	1	LOC100523787	uncharacterized LOC100523787
397274	4.01075	3.02e-43	1.2e-41	1	C1S	complement C1s%2C transcript variant X2
445464	3.72173	4.2e-174	8.39e-172	1	C1R	complement C1r
100737739	3.36298	0	0	1	RND1	Rho family GTPase 1
100522015	2.85678	5.18e-15	6.98e-14	1	GRASP	general receptor for phosphoinositides 1 associated scaffold protein
100156062	2.62984	0.000294	0.00121	1	LOC100156062	apolipoprotein L3%2C transcript variant X5
100514901	2.60212	1.58e-16	2.39e-15	1	BCL2L14	BCL2 like 14
110260671	2.56029	0	0	1	LOC110260671	temperature shockinducible protein 1like
404701	2.31076	0.00332	0.0109	1	SP7	Sp7 transcription factor%2C transcript variant X3
110260685	1.88204	0.00435	0.0138	1	LOC110260685	uncharacterized LOC110260685
novel.441	1.76034	6.72e-33	1.96e-31	1		PF00105:Zinc finger, C4 type (two domains)|PF00104:Ligandbinding domain of nuclear hormone receptor
100620343	1.75776	5.82e-53	2.8e-51	1	DTX3	deltex E3 ubiquitin ligase 3%2C transcript variant X4
396777	1.74752	2.1e-142	3.15e-140	1	USP18	ubiquitin specific peptidase 18
100157750	1.73201	5.07e-10	4.64e-09	1	ENO2	enolase 2%2C transcript variant X1
100519150	1.72677	0.00481	0.015	1	PIANP	PILR alpha associated neural protein%2C transcript variant X1
102157898	1.72475	3.59e-37	1.21e-35	1	FMNL3	formin like 3%2C transcript variant X11
397079	1.70652	1.92e-05	9.85e-05	1	ADA2	adenosine deaminase 2
100521013	1.58968	3.36e-07	2.26e-06	1	CLEC2D	Ctype lectin domain family 2 member D%2C transcript variant X1
100157186	1.47316	3.55e-16	5.18e-15	1	CHST11	carbohydrate sulfotransferase 11%2C transcript variant X1
100624186	1.43567	5.83e-271	2.06e-268	1	GPRC5A	G proteincoupled receptor class C group 5 member A%2C transcript variant X2
100462750	1.36302	0.00177	0.00623	1	DRAM1	DNA damage regulated autophagy modulator 1
100156484	1.3499	3.18e-83	2.45e-81	1	MAFF	MAF bZIP transcription factor F%2C transcript variant X2
100513206	1.31873	0.00496	0.0154	1	HMGA2	high mobility group AThook 2%2C transcript variant X2
100517400	1.27859	1.81e-10	1.73e-09	1	ARHGEF25	Rho guanine nucleotide exchange factor 25%2C transcript variant X2
100155091	1.27043	4.34e-253	1.42e-250	1	ITGA5	integrin subunit alpha 5%2C transcript variant X2
110260758	1.23693	1.42e-56	7.4e-55	1	B4GALNT3	beta1%2C4Nacetylgalactosaminyltransferase 3
100625272	1.21951	2.58e-21	4.99e-20	1	SUOX	sulfite oxidase%2C transcript variant X1
100620827	1.20942	6.36e-38	2.19e-36	1	LOC100620827	uncharacterized LOC100620827%2C transcript variant X2
100625585	1.16585	7.45e-10	6.72e-09	1	IKZF4	IKAROS family zinc finger 4%2C transcript variant X10
110260665	1.11766	0.00122	0.00442	1	LOC110260665	keratin%2C type II cytoskeletal 6Alike
100518554	1.11341	0.00591	0.018	1	INHBE	inhibin beta E subunit
100217379	1.10402	0.00193	0.00671	1	C1QTNF6	C1q and TNF related 6
100101923	1.10386	3.46e-22	6.97e-21	1	IGFBP6	insulin like growth factor binding protein 6%2C transcript variant X1
100512279	1.07462	2.23e-08	1.73e-07	1	KCTD17	potassium channel tetramerization domain containing 17%2C transcript variant X3
100621808	1.01886	1.09e-11	1.16e-10	1	PPP1R1A	protein phosphatase 1 regulatory inhibitor subunit 1A
110255217	6.10806	8.69e-12	9.25e-11	1	LOC110255217	interferon lambda3like
100170147	5.77938	1.53e-07	1.07e-06	1	ALPL	alkaline phosphatase%2C liver/bone/kidney%2C transcript variant X2
100625127	4.2169	0.0049	0.0153	1	LOC100625127	melanoma antigen preferentially expressed in tumorslike
100622306	3.67759	0.00418	0.0133	1	LOC100622306	Vset and transmembrane domaincontaining protein 1%2C transcript variant X2
100516016	3.30011	0.000183	0.000788	1	CCL22	CC motif chemokine ligand 22
102161030	3.29905	0.000715	0.00273	1	LOC102161030	interferon lambda4
100144489	2.97452	4.36e-08	3.27e-07	1	GPR4	G proteincoupled receptor 4%2C transcript variant X2
100621677	2.85733	0.0171	0.0453	1	LOC100621677	dipeptidase 3
110261124	2.7211	0	0	1	IFI6	interferon alpha inducible protein 6%2C transcript variant X3
100739264	2.67277	0	0	1	HES4	hes family bHLH transcription factor 4
100515143	2.63985	0.00477	0.0149	1	RNF207	ring finger protein 207%2C transcript variant X3
100623214	2.61294	0.00403	0.0129	1	DLGAP3	DLG associated protein 3%2C transcript variant X2
100520618	2.40157	3.35e-91	2.97e-89	1	LOC100520618	ornithine decarboxylaselike
106510450	2.31964	3.2e-15	4.39e-14	1	FOXF1	forkhead box F1%2C transcript variant X3
100145895	2.28534	0	0	1	ISG15	ISG15 ubiquitinlike modifier
110261121	2.24035	0.0121	0.0337	1	LOC110261121	uncharacterized LOC110261121
100627471	2.1974	0.000203	0.000868	1	LOC100627471	carcinoembryonic antigenrelated cell adhesion molecule 20%2C transcript variant X6
100514585	2.18379	2.22e-13	2.68e-12	1	RAB3B	RAB3B%2C member RAS oncogene family
100512661	2.18118	0.00544	0.0167	1	CNFN	cornifelin%2C transcript variant X1
novel.530	2.17983	3.06e-15	4.19e-14	1
100621778	2.17483	0.00639	0.0193	1	LOC100621778	dipeptidase 2%2C transcript variant X1
102163655	2.10878	0.0183	0.0479	1	LOC102163655	uncharacterized LOC102163655
100625354	1.98332	1.44e-06	8.81e-06	1	CRISPLD2	cysteine rich secretory protein LCCL domain containing 2
102158679	1.96593	0.00412	0.0132	1	LOC102158679	carcinoembryonic antigenrelated cell adhesion molecule 5like%2C transcript variant X1
106510546	1.93925	1.32e-18	2.21e-17	1	LOC106510546	cytochrome P450 2S1
110261354	1.92835	2.67e-63	1.55e-61	1	LOC110261354	basic prolinerich proteinlike
novel.620	1.91905	0.00425	0.0135	1
106510452	1.91186	7.34e-05	0.00034	1	LOC106510452	uncharacterized LOC106510452%2C transcript variant X1
397196	1.85601	3.22e-08	2.45e-07	1	DPEP1	dipeptidase 1 (renal)%2C transcript variant X1
100622305	1.84132	1.56e-10	1.5e-09	1	PTGIR	prostaglandin I2 (prostacyclin) receptor (IP)
100626687	1.73137	0.000184	0.00079	1	PIEZO2	piezo type mechanosensitive ion channel component 2
100521017	1.69096	0	0	1	PLAUR	plasminogen activator%2C urokinase receptor
397078	1.65323	2.68e-225	7.66e-223	1	TGFB1	transforming growth factor beta 1%2C transcript variant X1
100621027	1.65138	1.18e-12	1.35e-11	1	CX3CL1	CX3C motif chemokine ligand 1
100628001	1.64961	2.04e-134	2.89e-132	1	MARCKSL1	MARCKS like 1
100512419	1.62955	3.08e-153	5.13e-151	1	PLPP3	phospholipid phosphatase 3%2C transcript variant X1
100628094	1.6233	1.09e-08	8.83e-08	1	NCCRP1	nonspecific cytotoxic cell receptor protein 1 homolog (zebrafish)
100623412	1.59467	0.000108	0.000483	1	CDH16	cadherin 16%2C transcript variant X2
110261089	1.57545	2.74e-05	0.000138	1	GPR157	G proteincoupled receptor 157
100624917	1.57449	0.000254	0.00106	1	FAM43B	family with sequence similarity 43 member B
100514847	1.54905	0.00179	0.00629	1	GJB5	gap junction protein beta 5
102158676	1.54652	0.00629	0.019	1	LOC102158676	uncharacterized LOC102158676%2C transcript variant X2
110261137	1.53662	2.02e-12	2.27e-11	1	GJB3	gap junction protein beta 3%2C transcript variant X3
110261056	1.5243	4.7e-14	5.98e-13	1	IL11	interleukin 11
100514105	1.50961	8.59e-06	4.7e-05	1	MMP15	matrix metallopeptidase 15%2C transcript variant X2
396827	1.50261	1.36e-52	6.45e-51	1	MT2B	metallothionein2A
100736963	1.4838	0.00309	0.0102	1	SCN1B	sodium voltagegated channel beta subunit 1%2C transcript variant X2
100622120	1.45464	1.14e-13	1.4e-12	1	IFNLR1	interferon lambda receptor 1%2C transcript variant X1
100302504	1.45252	3.11e-07	2.1e-06	1	FGF21	fibroblast growth factor 21
100737096	1.42955	0.00424	0.0135	1	LGI4	leucine rich repeat LGI family member 4
100626407	1.39971	1.48e-06	9e-06	1	LOC100626407	cationic amino acid transporter 3
100524749	1.36654	0.000754	0.00286	1	PADI4	peptidyl arginine deiminase 4%2C transcript variant X1
100738302	1.361	2.13e-09	1.84e-08	1	CEACAM19	carcinoembryonic antigen related cell adhesion molecule 19%2C transcript variant X2
397583	1.35273	9.94e-113	1.13e-110	1	LIPE	lipase E%2C hormone sensitive type%2C transcript variant X2
100522871	1.33318	3.66e-87	2.99e-85	1	PLEKHA4	pleckstrin homology domain containing A4
100037941	1.32112	0.00467	0.0147	1	PDE4B	phosphodiesterase 4B%2C transcript variant X1
110261274	1.31483	0.00218	0.00748	1	WTIP	WT1 interacting protein%2C transcript variant X1
100525347	1.31346	3.16e-42	1.22e-40	1	VWA1	von Willebrand factor A domain containing 1%2C transcript variant X1
100521628	1.29022	0.000288	0.00119	1	ARHGEF19	Rho guanine nucleotide exchange factor 19%2C transcript variant X4
novel.544	1.26527	0.00488	0.0152	1		PF00225:Kinesin motor domain
100516859	1.25997	4.1e-22	8.22e-21	1	SDC3	syndecan 3
100515733	1.2563	4.68e-07	3.09e-06	1	DMRTB1	DMRT like family B with proline rich Cterminal 1
100627329	1.24457	4.42e-07	2.92e-06	1	SSBP3	single stranded DNA binding protein 3%2C transcript variant X4
100620574	1.23224	1.88e-08	1.48e-07	1	ZBTB8A	zinc finger and BTB domain containing 8A%2C transcript variant X1
110261136	1.2177	7.99e-11	7.9e-10	1	GJB4	gap junction protein beta 4
397081	1.21661	0.00621	0.0188	1	KCNN4	potassium calciumactivated channel subfamily N member 4
100513738	1.2122	0.00313	0.0103	1	FGR	FGR protooncogene%2C Src family tyrosine kinase%2C transcript variant X7
100738460	1.18356	3.96e-49	1.76e-47	1	MOB3C	MOB kinase activator 3C%2C transcript variant X1
110261277	1.18173	3.91e-05	0.000191	1	LOC110261277	protein FAM187Blike
100511883	1.16638	0.00408	0.013	1	RIMS3	regulating synaptic membrane exocytosis 3%2C transcript variant X3
100515264	1.16557	1.27e-19	2.23e-18	1	CAMK2N1	calcium/calmodulin dependent protein kinase II inhibitor 1
106510510	1.162	0.011	0.0309	1	SBSN	suprabasin%2C transcript variant X1
396558	1.15456	1.21e-34	3.73e-33	1	PAQR7	progestin and adipoQ receptor family member 7
110260977	1.1362	2.38e-11	2.46e-10	1	KCTD15	potassium channel tetramerization domain containing 15%2C transcript variant X1
100516272	1.13464	1.98e-11	2.05e-10	1	SIGLEC14	sialic acid binding Ig like lectin 14
100511267	1.1312	3.1e-193	7.44e-191	1	IFI44L	interferoninduced protein 44like%2C transcript variant X2
100518432	1.12808	1.43e-07	1e-06	1	MYCL	MYCL protooncogene%2C bHLH transcription factor%2C transcript variant X1
397446	1.12419	1.15e-53	5.59e-52	1	ECE1	endothelin converting enzyme 1
102167697	1.1241	0.0118	0.0329	1	LOC102167697	zinc finger protein 684%2C transcript variant X3
110261053	1.12065	0.0139	0.038	1	TMEM150B	transmembrane protein 150B%2C transcript variant X2
100512285	1.10292	2.73e-146	4.38e-144	1	CEACAM1	carcinoembryonic antigen related cell adhesion molecule 1%2C transcript variant X2
100316849	1.09845	1.49e-142	2.25e-140	1	ZFP36	ZFP36 ring finger protein
100626400	1.09778	4.02e-12	4.41e-11	1	PDZK1IP1	PDZK1 interacting protein 1%2C transcript variant X2
100514463	1.0893	1.59e-61	8.94e-60	1	KIFC3	kinesin family member C3%2C transcript variant X5
100514648	1.08907	5.74e-59	3.15e-57	1	WFDC1	WAP fourdisulfide core domain 1%2C transcript variant X1
100624603	1.08838	1.8e-22	3.68e-21	1	ARTN	artemin
100524811	1.08344	1.33e-15	1.87e-14	1	SCNN1D	sodium channel epithelial 1 delta subunit%2C transcript variant X1
100626004	1.08296	1.92e-18	3.2e-17	1	SERINC2	serine incorporator 2%2C transcript variant X1
100622917	1.08106	6.88e-09	5.67e-08	1	EIF2B3	eukaryotic translation initiation factor 2B subunit gamma%2C transcript variant X3
100125967	1.07173	3.05e-13	3.64e-12	1	LDLRAP1	low density lipoprotein receptor adaptor protein 1%2C transcript variant X1
110261131	1.0584	1.27e-05	6.74e-05	1	TMEM39B	transmembrane protein 39B%2C transcript variant X1
100627336	1.05707	1.35e-08	1.08e-07	1	EPS8L1	EPS8 like 1%2C transcript variant X1
100736638	1.05542	2.08e-15	2.9e-14	1	LOC100736638	uncharacterized LOC100736638%2C transcript variant X2
100144585	1.05219	3.72e-05	0.000183	1	HPCAL4	hippocalcin like 4%2C transcript variant X1
110255222	1.04828	2.24e-06	1.34e-05	1	ZNF296	zinc finger protein 296
100515380	1.04623	0.001	0.00368	1	DRC7	dynein regulatory complex subunit 7
102166275	1.03815	4.87e-31	1.36e-29	1	MYOM3	myomesin 3%2C transcript variant X1
110261360	1.03769	4.4e-09	3.7e-08	1	LOC110261360	uncharacterized LOC110261360
110261148	1.03737	3.68e-58	2e-56	1	ZC3H12A	zinc finger CCCHtype containing 12A%2C transcript variant X1
100624088	1.0023	0.00935	0.0269	1	HPN	hepsin%2C transcript variant X4
397086	4.67648	7.42e-21	1.4e-19	1	TNF	tumor necrosis factor
100294687	4.2991	0.00375	0.0121	1	TRIM40	tripartite motif containing 40%2C transcript variant X1
novel.646	4.21895	0.00467	0.0147	1
110261566	3.01479	0.00901	0.0261	1	LOC110261566	uncharacterized LOC110261566%2C transcript variant X1
100623369	2.92588	2.13e-249	6.83e-247	1	SEMA7A	semaphorin 7A (John Milton Hagen blood group)%2C transcript variant X1
100626139	2.66842	1.31e-09	1.16e-08	1	BTN1A1	butyrophilin subfamily 1 member A1
100294688	2.6405	5.01e-39	1.8e-37	1	UBD	ubiquitin D
100152067	2.59759	5.51e-11	5.52e-10	1	ADCY4	adenylate cyclase 4%2C transcript variant X1
106504234	2.52837	1.46e-23	3.17e-22	1	LOC106504234	putative olfactory receptor 2I1
100153365	2.42955	8.05e-28	2.05e-26	1	CD83	CD83 molecule%2C transcript variant X1
100739200	2.26065	5.04e-91	4.37e-89	1	GUCA1A	guanylate cyclase activator 1A%2C transcript variant X3
397400	2.26061	6.8e-12	7.3e-11	1	TGFB3	transforming growth factor beta 3%2C transcript variant X1
100737576	2.21448	9.86e-66	5.97e-64	1	PPP4R4	protein phosphatase 4 regulatory subunit 4%2C transcript variant X1
100157290	2.18485	4.71e-05	0.000227	1	LTB4R	leukotriene B4 receptor%2C transcript variant X2
100520915	2.16331	3e-16	4.42e-15	1	COL11A2	collagen type XI alpha 2 chain%2C transcript variant X3
100154770	2.15358	0	0	1	IER3	immediate early response 3
100153134	2.06269	0.00314	0.0103	1	LRRC74A	leucine rich repeat containing 74A
100153902	2.05558	0	0	1	ISG12(A)	putative ISG12(a) protein
396589	1.98147	2.18e-12	2.43e-11	1	IL16	interleukin 16%2C transcript variant X1
100511700	1.80448	2.26e-07	1.56e-06	1	CLMN	calmin
100515390	1.70797	2.08e-258	7.05e-256	1	WARS	tryptophanyltRNA synthetase%2C transcript variant X1
100622018	1.64245	0.0121	0.0337	1	CCDC33	coiledcoil domain containing 33%2C transcript variant X7
448981	1.62277	1.31e-44	5.35e-43	1	C2	complement C2
100155145	1.61496	0	0	1	SERPINB1	serpin family B member 1
102162300	1.60859	0.0117	0.0327	1	LOC102162300	uncharacterized LOC102162300
406188	1.58054	0	0	1	NFKBIA	NFKB inhibitor alpha
100153163	1.54524	8.22e-38	2.82e-36	1	LOC100153163	MHC class I polypeptiderelated sequence B%2C transcript variant X2
106507710	1.47634	3.72e-123	4.81e-121	1	LOC106507710	uncharacterized LOC106507710%2C transcript variant X3
102165507	1.45227	0.000407	0.00164	1	LOC102165507	uncharacterized LOC102165507
100511141	1.45122	2.86e-83	2.21e-81	1	VASH1	vasohibin 1
110261573	1.38144	7.29e-07	4.65e-06	1	LOC110261573	uncharacterized LOC110261573
110261548	1.37307	0.0097	0.0278	1	ALPK3	alpha kinase 3
100154573	1.3558	4.3e-29	1.13e-27	1	GMPR	guanosine monophosphate reductase%2C transcript variant X2
100522018	1.33384	6.02e-39	2.15e-37	1	GCLC	glutamatecysteine ligase catalytic subunit%2C transcript variant X1
100156113	1.30952	2.45e-16	3.64e-15	1	STOML1	stomatin like 1%2C transcript variant X3
novel.663	1.27302	8.86e-149	1.45e-146	1		PF06623:MHC_I Cterminus|PF07654:Immunoglobulin C1set domain|PF00129:Class I Histocompatibility antigen, domains alpha 1 and 2
100158151	1.26732	0.000163	0.000705	1	GRAMD2A	GRAM domain containing 2A%2C transcript variant X1
100156404	1.26574	5.01e-38	1.74e-36	1	PGF	placental growth factor%2C transcript variant X2
100126851	1.26371	8.03e-25	1.81e-23	1	SERPINB9	serpin peptidase inhibitor%2C clade B (ovalbumin)%2C member 9
100153907	1.23416	2.1e-08	1.64e-07	1	FOXP4	forkhead box P4
100144482	1.18799	3.18e-09	2.71e-08	1	CDSN	corneodesmosin
100737965	1.18507	5.23e-11	5.25e-10	1	RUNX2	runt related transcription factor 2%2C transcript variant X1
100037293	1.17594	6.27e-12	6.76e-11	1	SLA1	MHC class I antigen 1%2C transcript variant X3
397522	1.15743	2.54e-174	5.12e-172	1	PSME2	proteasome activator subunit 2%2C transcript variant X1
654294	1.15625	1.39e-131	1.94e-129	1	PSMB9	proteasome subunit beta 9%2C transcript variant X1
100152200	1.15518	2.22e-17	3.51e-16	1	C7H6orf222	chromosome 7 C6orf222 homolog%2C transcript variant X5
396975	1.14276	3.91e-106	4.13e-104	1	PSMB8	proteasome subunit beta 8
110261491	1.12898	0.00998	0.0285	1	LOC110261491	uncharacterized LOC110261491%2C transcript variant X1
100510917	1.11116	1.66e-17	2.64e-16	1	LOC100510917	glutathione Stransferase A4
100155341	1.10738	0.000333	0.00136	1	NEIL1	nei like DNA glycosylase 1%2C transcript variant X7
100737363	1.09245	3.99e-39	1.44e-37	1	UNC5CL	unc5 family Cterminal like%2C transcript variant X1
100154390	1.09142	3.01e-11	3.08e-10	1	ANGEL1	angel homolog 1%2C transcript variant X1
106504512	1.06387	1.23e-06	7.6e-06	1	LOC106504512	uncharacterized LOC106504512%2C transcript variant X2
397157	1.0587	2.88e-159	5.24e-157	1	VEGFA	vascular endothelial growth factor A%2C transcript variant X1
106504420	1.05171	9.79e-33	2.85e-31	1	LOC106504420	uncharacterized LOC106504420
100157336	1.03442	2.02e-67	1.27e-65	1	PML	promyelocytic leukemia
396915	1.02882	7.36e-07	4.69e-06	1	EDN1	endothelin 1
100151743	1.02401	1.71e-60	9.58e-59	1	PPP1R18	protein phosphatase 1 regulatory subunit 18%2C transcript variant X4
100135031	1.01918	5.51e-82	4.18e-80	1	SLA2	MHC class I antigen 2%2C transcript variant X1
100152368	1.00658	7.16e-16	1.03e-14	1	EGLN3	egl9 family hypoxia inducible factor 3
733649	1.0017	1.03e-198	2.57e-196	1	TAP1	transporter 1%2C ATP binding cassette subfamily B member%2C transcript variant X1
100169744	5.45323	0	0	1	CXCL11	CXC motif chemokine ligand 11%2C transcript variant X1
494019	5.05804	0	0	1	CXCL10	CXC motif chemokine ligand 10
novel.729	4.65875	0.00179	0.00627	1
106504695	4.61727	0.00192	0.00669	1	LOC106504695	uncharacterized LOC106504695
100512727	4.22198	0.00502	0.0156	1	LOC100512727	transmembrane protease serine 11C
100135681	3.79165	0.00286	0.00954	1	CXCL9	CXC motif chemokine ligand 9
396880	3.30986	0	0	1	CXCL8	CXC motif chemokine ligand 8
106504694	3.10588	4.53e-10	4.19e-09	1	LOC106504694	uncharacterized LOC106504694%2C transcript variant X4
396623	2.5986	0.0181	0.0476	1	TLR2	toll like receptor 2%2C transcript variant X1
110261948	2.17557	0.00937	0.0269	1	LOC110261948	uncharacterized LOC110261948
100628129	2.1567	2.2e-12	2.45e-11	1	EMCN	endomucin
100525175	1.92264	8.89e-72	5.99e-70	1	PLAC8	placenta specific 8
102159930	1.7729	0.00278	0.0093	1	SORCS2	sortilin related VPS10 domain containing receptor 2%2C transcript variant X3
100524695	1.73829	6.14e-08	4.53e-07	1	SLC39A8	solute carrier family 39 member 8%2C transcript variant X3
102157763	1.64948	9.13e-51	4.14e-49	1	LOC102157763
100520753	1.55617	0.000415	0.00167	1	LOC100520753	macrosialin%2C transcript variant X1
100302364	1.51155	1.37e-20	2.56e-19	1	MSX1	msh homeobox 1
100525396	1.43303	4.36e-56	2.24e-54	1	LOC100525396	growthregulated protein homolog gammalike%2C transcript variant X1
100505411	1.43145	2.97e-90	2.55e-88	1	BTC	betacellulin%2C transcript variant X2
414904	1.42003	7.11e-47	3.02e-45	1	CXCL2	chemokine (CXC motif) ligand 2
404277	1.26683	2.03e-71	1.35e-69	1	TEC	tec protein tyrosine kinase%2C transcript variant X4
100622888	1.18781	3.33e-12	3.68e-11	1	TMEM150C	transmembrane protein 150C%2C transcript variant X7
100626657	1.13017	1.34e-286	5.26e-284	1	HERC6	HECT and RLD domain containing E3 ubiquitin protein ligase family member 6%2C transcript variant X7
100513746	1.11601	6.48e-84	5.05e-82	1	NOCT	nocturnin%2C transcript variant X2
110262111	1.11358	1.13e-05	6.04e-05	1	LOC110262111	uncharacterized LOC110262111
100524945	5.0172	0.00129	0.00466	1	LOC100524945
100521638	3.42389	2.07e-37	7.02e-36	1	RASSF5	Ras association domain family member 5%2C transcript variant X1
100623167	3.20708	0.000257	0.00108	1	LOC100623167	tripartite motifcontaining protein 43like
100737633	3.12205	0.00874	0.0254	1	LOC100737633	tripartite motifcontaining protein 43like
396865	2.60938	1.43e-06	8.72e-06	1	CHI3L1	chitinase 3 like 1
100525601	2.60665	1.41e-85	1.13e-83	1	VASH2	vasohibin 2%2C transcript variant X1
396784	2.55947	9.05e-07	5.7e-06	1	FOLR1	folate receptor 1 (adult)%2C transcript variant X3
100522202	2.30648	5.92e-06	3.31e-05	1	GNG11	G protein subunit gamma 11
102161281	2.04792	9.17e-09	7.45e-08	1	IZUMO1R	IZUMO1 receptor%2C JUNO
106508612	2.02024	0.00137	0.00492	1	LOC106508612	uncharacterized LOC106508612
399500	1.97921	2.66e-128	3.62e-126	1	IL6	interleukin 6
397681	1.9663	1.65e-38	5.84e-37	1	APOA4	apolipoprotein A4
110255468	1.82694	0.000969	0.00358	1	LOC110255468	uncharacterized LOC110255468
100512849	1.78688	2.01e-07	1.39e-06	1	P2RY6	pyrimidinergic receptor P2Y6%2C transcript variant X2
733579	1.7323	0	0	1	LOC733579	tripartite motif protein TRIM5
110255534	1.70752	0.000942	0.00349	1	LOC110255534	uncharacterized LOC110255534%2C transcript variant X1
397116	1.62539	4.56e-09	3.83e-08	1	UCP3	uncoupling protein 3
100048932	1.57022	4.77e-72	3.22e-70	1	BTG2	BTG antiproliferation factor 2
110255360	1.53994	1.17e-20	2.18e-19	1	LOC110255360	interferoninduced very large GTPase 1like%2C transcript variant X4
100522887	1.53215	4.27e-227	1.24e-224	1	LOC100522887	caspase13
100738479	1.43357	2.06e-122	2.65e-120	1	LOC100738479	tripartite motifcontaining protein 34%2C transcript variant X2
100101475	1.40046	0.0142	0.0386	1	MMP12	matrix metallopeptidase 12
100625699	1.3737	3.26e-100	3.18e-98	1	NUAK2	NUAK family kinase 2
396570	1.32848	3.06e-13	3.65e-12	1	PLET1	placenta expressed transcript 1
100622590	1.29166	7.25e-301	3.1e-298	1	BIRC3	baculoviral IAP repeat containing 3
100524637	1.24662	0.00767	0.0227	1	ROBO3	roundabout guidance receptor 3
397455	1.2069	0.000105	0.00047	1	CD3E	CD3e molecule
100520144	1.20568	5.18e-77	3.74e-75	1	TFPI2	tissue factor pathway inhibitor 2
100516991	1.19692	2.63e-23	5.64e-22	1	TMEM45B	transmembrane protein 45B%2C transcript variant X1
450248	1.18008	5.22e-126	6.9e-124	1	P2RY2	purinergic receptor P2Y2%2C transcript variant X2
100627595	1.15859	0.00216	0.00742	1	PM20D1	peptidase M20 domain containing 1%2C transcript variant X2
397590	1.14413	8.62e-12	9.18e-11	1	PTGS2	prostaglandinendoperoxide synthase 2
100511149	1.14381	3.52e-25	7.99e-24	1	GLCCI1	glucocorticoid induced 1%2C transcript variant X1
100620285	1.13526	6.57e-11	6.54e-10	1	QSOX1	quiescin sulfhydryl oxidase 1
100512427	1.1306	0.0156	0.0419	1	CLMP	CXADR like membrane protein%2C transcript variant X3
100519789	1.11329	2.07e-48	9.02e-47	1	CRYAB	crystallin alpha B%2C transcript variant X2
397480	1.09988	0.00511	0.0158	1	HSD11B1	hydroxysteroid 11beta dehydrogenase 1%2C transcript variant X2
100302538	1.0595	1.48e-103	1.52e-101	1	TRIM21	tripartite motif containing 21%2C transcript variant X1
100625763	1.02014	1.83e-73	1.26e-71	1	PTPN12	protein tyrosine phosphatase%2C nonreceptor type 12%2C transcript variant X5
100519616	1.01592	3.99e-15	5.43e-14	1	KIAA0040	KIAA0040 ortholog%2C transcript variant X4
novel.853	2.69095	9.36e-07	5.88e-06	1
100516689	2.49646	3e-10	2.82e-09	1	C10H1orf115	chromosome 10 C1orf115 homolog
494464	2.25364	0.0145	0.0394	1	CCL19	CC motif chemokine ligand 19
396814	2.14727	7.35e-13	8.55e-12	1	IL2RA	interleukin 2 receptor subunit alpha%2C transcript variant X1
654406	1.97981	3.24e-33	9.61e-32	1	AKR1CL1	aldoketo reductase family 1%2C member Clike 1
102163368	1.93686	8.68e-05	0.000395	1	LOC102163368	uncharacterized LOC102163368%2C transcript variant X2
novel.855	1.81549	0.00912	0.0263	1
396723	1.73653	0	0	1	DDX58	DExD/Hbox helicase 58%2C transcript variant X3
novel.847	1.25471	9.14e-09	7.42e-08	1
106504126	1.20034	5.45e-06	3.06e-05	1	PTPN7	protein tyrosine phosphatase%2C nonreceptor type 7%2C transcript variant X1
100623590	1.05242	7.92e-05	0.000363	1	PKP1	plakophilin 1
100524951	5.76791	1.17e-05	6.23e-05	1	ACOD1	aconitate decarboxylase 1%2C transcript variant X1
100738464	2.96553	0.00355	0.0115	1	TMEM255B	transmembrane protein 255B%2C transcript variant X1
106507930	2.76097	3.68e-15	5.02e-14	1	LOC106507930	uncharacterized LOC106507930%2C transcript variant X3
100038026	2.26801	1.91e-42	7.43e-41	1	TNFSF13B	TNF superfamily member 13b%2C transcript variant X3
110255842	1.55223	0.0102	0.0289	1	LOC110255842	uncharacterized LOC110255842
novel.880	1.22883	0.0108	0.0304	1
100625944	1.04511	3.65e-18	6.01e-17	1	RGCC	regulator of cell cycle
novel.917	5.26138	0.000443	0.00177	1
396613	4.8053	0	0	1	CCL5	CC motif chemokine ligand 5
396663	4.33505	2.86e-175	5.92e-173	1	CCR7	CC motif chemokine receptor 7
100514127	4.04906	0.00806	0.0237	1	KRT34	keratin 34
100514365	3.89584	0.00221	0.00758	1	EPX	eosinophil peroxidase
100736966	3.39153	2.42e-16	3.59e-15	1	PPP1R1B	protein phosphatase 1 regulatory inhibitor subunit 1B%2C transcript variant X4
100522100	3.38437	5.36e-26	1.27e-24	1	APOH	apolipoprotein H%2C transcript variant X2
396859	3.08989	8.21e-15	1.09e-13	1	NOS2	nitric oxide synthase 2%2C transcript variant X3
396668	3.04181	1.87e-27	4.66e-26	1	CCL4	CC motif chemokine ligand 4
100515051	2.82907	0.00807	0.0237	1	TRPV3	transient receptor potential cation channel subfamily V member 3%2C transcript variant X2
100525607	2.69741	1.15e-40	4.25e-39	1	NGFR	nerve growth factor receptor
397422	2.53775	0.00418	0.0133	1	CCL2	chemokine (CC motif) ligand 2
100525835	2.34191	1.32e-24	2.96e-23	1	LOC100525835	arachidonate 15lipoxygenase B%2C transcript variant X1
100512737	2.19658	0.000157	0.000681	1	SLC13A2	solute carrier family 13 member 2
110255272	2.14095	2.4e-44	9.72e-43	1	LOC110255272	keratin%2C type I cytoskeletal 14like
494459	2.11309	0.0048	0.015	1	CCL3L1	chemokine (CC motif) ligand 3like 1
100144490	1.89313	7.09e-13	8.26e-12	1	IGFBP4	insulin like growth factor binding protein 4
100513308	1.87732	0.00025	0.00105	1	TM4SF5	transmembrane 4 L six family member 5
novel.918	1.77534	6.76e-07	4.33e-06	1
110255312	1.71253	2.59e-77	1.88e-75	1	LOC110255312	keratin%2C type I cytoskeletal 14
396840	1.68846	2.1e-204	5.4e-202	1	SOX9	SRYbox 9
100520974	1.5682	3.09e-56	1.6e-54	1	TRIM47	tripartite motif containing 47
100520585	1.54183	1.76e-12	1.99e-11	1	FMNL1	formin like 1%2C transcript variant X7
641342	1.53894	3.68e-66	2.24e-64	1	NR1D1	nuclear receptor subfamily 1 group D member 1%2C transcript variant X2
100737113	1.52564	1.6e-169	3.1e-167	1	LOC100737113	keratin%2C type I cytoskeletal 17
100625890	1.47933	0.000299	0.00123	1	SLFN11	schlafen family member 11%2C transcript variant X1
396972	1.46485	0	0	1	LGALS9	galectin 9%2C transcript variant 1
100736722	1.45137	5.71e-26	1.35e-24	1	NXPH3	neurexophilin 3
100624959	1.44689	7.87e-45	3.25e-43	1	TMEM106A	transmembrane protein 106A%2C transcript variant X1
novel.971	1.37012	0.0138	0.0376	1
396851	1.35971	0.00446	0.0141	1	PIK3R5	phosphoinositide3kinase regulatory subunit 5
100525075	1.34198	0.000664	0.00255	1	RAPGEFL1	Rap guanine nucleotide exchange factor like 1%2C transcript variant X4
397550	1.32175	3.57e-56	1.84e-54	1	STAT5A	signal transducer and activator of transcription 5A%2C transcript variant X1
100625164	1.31066	0.00722	0.0215	1	FOXN1	forkhead box N1
100127486	1.2583	0.0109	0.0306	1	CLDN7	claudin 7%2C transcript variant X1
100514248	1.21012	6.3e-09	5.21e-08	1	CD300C	CD300c molecule
100519513	1.20712	2.67e-36	8.65e-35	1	SP6	Sp6 transcription factor%2C transcript variant X2
110255927	1.19724	3.59e-06	2.07e-05	1	LOC110255927	Lxylulose reductase
100113467	1.16665	3.78e-17	5.87e-16	1	CDK5R1	cyclin dependent kinase 5 regulatory subunit 1%2C transcript variant X1
100620745	1.15323	2.03e-06	1.21e-05	1	HES7	hes family bHLH transcription factor 7
110255948	1.11744	1.05e-184	2.25e-182	1	LGALS3BP	galectin 3 binding protein
100524520	1.11295	4.88e-175	9.97e-173	1	DHX58	DExHbox helicase 58%2C transcript variant X2
100515505	1.06927	0.00382	0.0123	1	MPP2	membrane palmitoylated protein 2%2C transcript variant X2
110256157	1.04214	9.89e-06	5.35e-05	1	MYO15B	myosin XVB
100158243	1.0172	6.37e-95	5.96e-93	1	SLC16A3	solute carrier family 16 member 3%2C transcript variant X7
100516934	1.01032	0.00075	0.00285	1	RASL10B	RAS like family 10 member B%2C transcript variant X4
494020	4.37141	0.00031	0.00127	1	LMCD1	LIM and cysteine rich domains 1%2C transcript variant X1
100627664	3.27697	0.00305	0.0101	1	LRRC15	leucine rich repeat containing 15
100620381	3.17654	3.98e-12	4.37e-11	1	DPPA2	developmental pluripotency associated 2
100520273	2.87646	2.23e-74	1.57e-72	1	LOC100520273	poly [ADPribose] polymerase 15
novel.1058	2.84449	0.0172	0.0454	1
100620489	2.81172	0.000194	0.000831	1	TM4SF19	transmembrane 4 L six family member 19%2C transcript variant X1
397053	2.54412	3.86e-23	8.17e-22	1	IL12A	interleukin 12A
100125829	2.49626	2.27e-07	1.56e-06	1	MUC13	mucin 13%2C cell surface associated
100517427	2.39276	7.25e-15	9.66e-14	1	LOC100517427	OX2 membrane glycoproteinlike%2C transcript variant X1
100625984	2.39142	0.000598	0.00231	1	LRRC31	leucine rich repeat containing 31%2C transcript variant X4
106505836	2.3392	0.00511	0.0158	1	LOC106505836	uncharacterized LOC106505836%2C transcript variant X1
100533555	2.03045	1.27e-48	5.59e-47	1	IFNAR2	interferon alpha and beta receptor subunit 2%2C transcript variant X4
100337659	1.92347	6.33e-05	0.000297	1	EPHB3	EPH receptor B3%2C transcript variant X1
100739292	1.90388	4.22e-144	6.49e-142	1	TMPRSS2	transmembrane protease%2C serine 2
100524460	1.8227	4.76e-32	1.37e-30	1	FRMD4B	FERM domain containing 4B%2C transcript variant X10
396893	1.74156	0	0	1	MX2	myxovirus (influenza virus) resistance 2 (mouse)
106504156	1.61614	6.34e-05	0.000297	1	C13H3orf70	chromosome 13 C3orf70 homolog
110256492	1.45813	1.85e-13	2.24e-12	1	LOC110256492	uncharacterized LOC110256492%2C transcript variant X6
397454	1.44917	3.43e-52	1.61e-50	1	ITPR1	inositol 1%2C4%2C5trisphosphate receptor type 1%2C transcript variant X5
100516578	1.43411	3.42e-34	1.04e-32	1	CCDC80	coiledcoil domain containing 80
106505605	1.40139	2.83e-08	2.17e-07	1	LOC106505605	uncharacterized LOC106505605%2C transcript variant X2
110255177	1.39246	1.41e-166	2.66e-164	1	SLC5A3	solute carrier family 5 member 3
102159603	1.25009	6.5e-23	1.36e-21	1	LOC102159603	uncharacterized LOC102159603
397671	1.22992	6.61e-12	7.11e-11	1	PPARG	peroxisome proliferator activated receptor gamma%2C transcript variant X2
396657	1.22659	1.18e-27	2.97e-26	1	IL10RB	interleukin 10 receptor subunit beta
106505716	1.21002	4.29e-09	3.6e-08	1	LOC106505716	uncharacterized LOC106505716
110256379	1.20895	0.00615	0.0186	1	LOC110256379	nmrAlike family domaincontaining protein 1%2C transcript variant X4
100302019	1.17463	0.00487	0.0152	1	CLDN16	claudin 16%2C transcript variant X1
100152254	1.17046	3.7e-13	4.39e-12	1	PLXND1	plexin D1%2C transcript variant X1
110256498	1.15739	1.7e-22	3.5e-21	1	CBS	cystathioninebetasynthase%2C transcript variant X2
397441	1.12771	8.07e-60	4.48e-58	1	CD86	CD86 molecule%2C transcript variant X6
100515860	1.11487	6.65e-21	1.26e-19	1	PXK	PX domain containing serine/threonine kinase like%2C transcript variant X2
100233193	1.11485	1.57e-26	3.8e-25	1	MGLL	monoglyceride lipase%2C transcript variant X1
106505672	1.09533	1.23e-20	2.29e-19	1	IRAK2	interleukin 1 receptor associated kinase 2
100513379	1.07475	1.19e-103	1.23e-101	1	MORC3	MORC family CWtype zinc finger 3%2C transcript variant X1
100622196	1.03499	4.5e-05	0.000217	1	IQSEC1	IQ motif and Sec7 domain 1%2C transcript variant X12
100623321	1.03426	0.00855	0.0249	1	NMNAT3	nicotinamide nucleotide adenylyltransferase 3%2C transcript variant X1
100516512	1.02737	0.000715	0.00273	1	FAM107A	family with sequence similarity 107 member A%2C transcript variant X1
100514873	1.02464	1.17e-300	4.88e-298	1	BHLHE40	basic helixloophelix family member e40%2C transcript variant X2
100513757	1.02331	2.23e-16	3.33e-15	1	CDHR4	cadherin related family member 4%2C transcript variant X1
100621659	1.01425	0.00168	0.00592	1	AIRE	autoimmune regulator
100739639	5.25637	0.000549	0.00214	1	LOC100739639
100155467	4.15847	0	0	1	IFIT2	interferon induced protein with tetratricopeptide repeats 2%2C transcript variant X1
595119	3.67912	0	0	1	OASL	2'5'oligoadenylate synthetase like
110256666	3.59152	0.00776	0.0229	1	LOC110256666	uncharacterized LOC110256666%2C transcript variant X2
100621791	3.58016	2.69e-07	1.83e-06	1	C14H10orf10	chromosome 14 C10orf10 homolog
106505961	3.40906	0.0107	0.0303	1	LOC106505961	uncharacterized LOC106505961
110256713	2.79576	0.00413	0.0132	1	PRAME	preferentially expressed antigen in melanoma
100152580	2.76682	8.76e-86	7.03e-84	1	RASSF4	Ras association domain family member 4%2C transcript variant X12
100124374	2.68971	0.00108	0.00395	1	CYP26A1	cytochrome P450%2C family 26%2C subfamily A%2C polypeptide 1%2C transcript variant X1
106506033	2.59194	6.37e-08	4.69e-07	1	LOC106506033	uncharacterized LOC106506033
102164386	2.51991	1.52e-103	1.55e-101	1	HCAR2	hydroxycarboxylic acid receptor 2
106505960	2.38057	9.32e-05	0.000423	1	LOC106505960	uncharacterized LOC106505960
100512136	2.28152	0.00391	0.0126	1	TMEM72	transmembrane protein 72%2C transcript variant X2
100153821	2.24071	0	0	1	DDIT4	DNA damage inducible transcript 4
100152612	2.22611	0	0	1	PPIF	peptidylprolyl isomerase F%2C transcript variant X2
100156894	2.16426	9.54e-15	1.26e-13	1	ASPHD2	aspartate betahydroxylase domain containing 2
110256626	2.14737	9.74e-124	1.27e-121	1	LOC110256626	proline dehydrogenase 1%2C mitochondrial%2C transcript variant X1
100153077	2.09332	0.00164	0.00581	1	OPN4	opsin 4
novel.1084	2.05405	0.00647	0.0195	1
100525540	2.01317	0.00117	0.00425	1	AIFM3	apoptosis inducing factor%2C mitochondria associated 3%2C transcript variant X1
397570	1.90778	0	0	1	OAS1	2'5'oligoadenylate synthetase 1
100154248	1.89492	0	0	1	IFIT3	interferon induced protein with tetratricopeptide repeats 3%2C transcript variant X1
396985	1.88987	0	0	1	PLAU	plasminogen activator%2C urokinase
100153038	1.81068	0	0	1	IFIT1	interferoninduced protein with tetratricopeptide repeats 1
100156312	1.80508	7.46e-08	5.43e-07	1	2020-09-05	septin 5%2C transcript variant X2
100155595	1.77476	0.000605	0.00234	1	SDS	serine dehydratase
100158037	1.59183	0	0	1	DDX60	DExD/Hbox helicase 60%2C transcript variant X3
641349	1.44086	9.14e-247	2.88e-244	1	PPP1R3C	protein phosphatase 1 regulatory subunit 3C
100627762	1.42097	2.78e-05	0.00014	1	ZNF33B	zinc finger protein 33B
397617	1.40742	1.88e-08	1.47e-07	1	HR	HR%2C lysine demethylase and nuclear receptor corepressor
106505875	1.33821	0.00966	0.0277	1	LOC106505875	uncharacterized LOC106505875
100157521	1.24969	1.91e-26	4.57e-25	1	ACSL5	acylCoA synthetase longchain family member 5%2C transcript variant X3
397113	1.24498	1.06e-192	2.5e-190	1	SLC5A1	solute carrier family 5 member 1%2C transcript variant X1
733640	1.2273	0.00019	0.000816	1	PRKG1	protein kinase%2C cGMPdependent%2C type I
100156146	1.22252	1.06e-21	2.08e-20	1	ADAM8	ADAM metallopeptidase domain 8
396826	1.20815	1.99e-18	3.3e-17	1	FAS	Fas cell surface death receptor
100156262	1.19952	2.07e-07	1.43e-06	1	PAPSS2	3'phosphoadenosine 5'phosphosulfate synthase 2%2C transcript variant X1
100157144	1.19284	0	0	1	DUSP5	dual specificity phosphatase 5
595128	1.13957	0	0	1	OAS2	2'5'oligoadenylate synthetase 2
100511161	1.10419	0.000947	0.00351	1	PLA2G3	phospholipase A2 group III%2C transcript variant X1
100151816	1.1009	4.05e-185	8.78e-183	1	LOC100151816	interferoninduced protein with tetratricopeptide repeats 5
100153803	1.03607	1.28e-111	1.43e-109	1	SH3PXD2A	SH3 and PX domains 2A%2C transcript variant X1
110256692	1.01527	0.000129	0.000568	1	R3HCC1	R3H domain and coiledcoil containing 1
100624226	1.01141	3.37e-238	1.04e-235	1	LOC100624226	tumor necrosis factor receptor superfamily member 10Alike%2C transcript variant X1
100153999	1.00803	8.52e-18	1.38e-16	1	NSMCE4A	NSE4 homolog A%2C SMC5SMC6 complex component%2C transcript variant X1
100157453	5.406	0.000273	0.00113	1	LOC100157453	intestinaltype alkaline phosphatase
553951	3.35108	1.33e-172	2.59e-170	1	CCL20	CC motif chemokine ligand 20%2C transcript variant X1
novel.1191	3.10989	2.45e-17	3.86e-16	1
100152419	3.06629	0.000691	0.00264	1	FRZB	frizzledrelated protein%2C transcript variant X1
100533201	2.02919	1.5e-14	1.96e-13	1	PDCD1	programmed cell death 1%2C transcript variant X1
100286870	2.02664	3.45e-21	6.63e-20	1	TNFAIP6	TNF alpha induced protein 6
novel.1215	1.88937	6.17e-05	0.00029	1
100152793	1.83366	0.0112	0.0313	1	HOXD13	homeobox D13
100737088	1.55489	2.27e-20	4.18e-19	1	B3GNT7	UDPGlcNAc:betaGal beta1%2C3Nacetylglucosaminyltransferase 7
397490	1.50336	1.55e-12	1.76e-11	1	INHBB	inhibin beta B subunit
100514255	1.44216	6.1e-237	1.86e-234	1	ARL4C	ADP ribosylation factor like GTPase 4C
397064	1.42928	0.000426	0.00171	1	IGFBP2	insulin like growth factor binding protein 2
100514075	1.3649	1.49e-05	7.76e-05	1	GRB14	growth factor receptor bound protein 14%2C transcript variant X2
100037276	1.33329	1.3e-22	2.68e-21	1	ITGB6	integrin subunit beta 6%2C transcript variant X2
106508139	1.31784	0.00306	0.0101	1	LOC106508139
100621233	1.2881	1.82e-115	2.16e-113	1	NMI	Nmyc and STAT interactor
397559	1.1234	7.64e-121	9.68e-119	1	RND3	Rho family GTPase 3
100517129	1.10617	6.67e-106	6.93e-104	1	LOC100517129	nuclear body protein SP140like protein%2C transcript variant X1
100154583	1.09448	8.7e-30	2.33e-28	1	CDCA7	cell division cycle associated 7%2C transcript variant X2
100620944	1.06836	7.24e-22	1.44e-20	1	ANKRD44	ankyrin repeat domain 44%2C transcript variant X9
100522648	1.06723	0.000359	0.00146	1	DLX1	distalless homeobox 1%2C transcript variant X1
396655	1.05813	1.39e-281	5.3e-279	1	STAT1	signal transducer and activator of transcription 1%2C transcript variant X2
100155984	1.05508	0.00801	0.0235	1	CFAP65	cilia and flagella associated protein 65
110257078	1.03485	2.01e-85	1.6e-83	1	MARS2	methionyltRNA synthetase 2%2C mitochondrial%2C transcript variant X8
110257338	4.81339	3.9e-05	0.000191	1	LOC110257338	annexin2 receptorlike
100271930	4.55111	3.83e-16	5.58e-15	1	IL7R	interleukin 7 receptor
102162127	3.37197	0.00213	0.00733	1	LOC102162127	annexin2 receptor
100520112	3.03834	0.00764	0.0226	1	FYB	FYN binding protein%2C transcript variant X2
100525792	2.54729	4.36e-143	6.64e-141	1	GABRP	gammaaminobutyric acid type A receptor pi subunit%2C transcript variant X1
100739671	1.88287	2.07e-85	1.64e-83	1	ESM1	endothelial cell specific molecule 1%2C transcript variant X2
100518876	1.68465	4.85e-09	4.06e-08	1	SNX18	sorting nexin 18%2C transcript variant X1
102158145	1.36665	8.64e-05	0.000394	1	LOC102158145	uncharacterized LOC102158145%2C transcript variant X2
100624458	1.33956	1.31e-43	5.23e-42	1	ANKH	ANKH inorganic pyrophosphate transport regulator
100522469	1.31205	2.36e-169	4.52e-167	1	DUSP1	dual specificity phosphatase 1%2C transcript variant X1
110257348	1.16578	2.82e-55	1.43e-53	1	NKD2	naked cuticle homolog 2
100525967	1.12705	1.52e-31	4.33e-30	1	TLX3	Tcell leukemia homeobox 3
100511843	1.11549	3.17e-10	2.98e-09	1	LCP2	lymphocyte cytosolic protein 2%2C transcript variant X1
100271903	1.10004	1.2e-136	1.73e-134	1	TNIP1	TNFAIP3 interacting protein 1%2C transcript variant X7
100515283	1.0044	1.05e-98	1.01e-96	1	GM2A	GM2 ganglioside activator%2C transcript variant X2
106506699	4.96206	0.000324	0.00133	1	LOC106506699	uncharacterized LOC106506699
397623	3.43438	6.56e-35	2.03e-33	1	SIGLEC1	sialic acid binding Ig like lectin 1%2C transcript variant X1
100157105	3.35962	3.82e-18	6.28e-17	1	RASSF2	Ras association domain family member 2%2C transcript variant X2
110257463	2.66849	0.0116	0.0325	1	LOC110257463	uncharacterized LOC110257463
100154530	2.20471	9.7e-67	6.01e-65	1	TGM2	transglutaminase 2
397395	2.14578	2.37e-304	1.04e-301	1	CD40	CD40 molecule
100628052	2.01167	3.54e-159	6.3e-157	1	C17H8orf4	chromosome 17 C8orf4 homolog
100519877	1.98115	0	0	1	IDO1	indoleamine 2%2C3dioxygenase 1
100620852	1.9658	2.15e-88	1.79e-86	1	PRAG1	PEAK1 related kinase activating pseudokinase 1
novel.1302	1.60409	5.54e-07	3.6e-06	1
100152781	1.38293	4.15e-35	1.3e-33	1	SMOX	spermine oxidase%2C transcript variant X2
100157679	1.36484	0.00292	0.0097	1	ANK1	ankyrin 1
100525721	1.36124	9.53e-05	0.000431	1	LOC100525721	dual specificity protein phosphatase 15
100152620	1.35177	1.84e-120	2.31e-118	1	PSMF1	proteasome inhibitor subunit 1
396583	1.27792	5.2e-29	1.37e-27	1	SNAI1	snail family transcriptional repressor 1
100513829	1.27251	0.00433	0.0137	1	SNPH	syntaphilin
654289	1.26747	9.13e-33	2.66e-31	1	PROCR	protein C receptor%2C transcript variant X1
397121	1.1904	0	0	1	PLAT	plasminogen activator%2C tissue type
397527	1.1847	1.76e-36	5.71e-35	1	PLTP	phospholipid transfer protein%2C transcript variant X2
100144524	1.15156	3.52e-112	3.98e-110	1	ZBP1	ZDNA binding protein 1
106508176	1.14401	5.78e-05	0.000274	1	DKK4	dickkopf WNT signaling pathway inhibitor 4
100624243	1.11663	0	0	1	ZNFX1	zinc finger NFX1type containing 1
397627	1.06897	3.27e-08	2.49e-07	1	POFUT1	protein Ofucosyltransferase 1%2C transcript variant X1
102163927	1.05345	0.00507	0.0157	1	FAM83C	family with sequence similarity 83 member C
novel.1284	1.04682	3.56e-08	2.7e-07	1
100522839	1.02484	1.54e-12	1.75e-11	1	ID1	inhibitor of DNA binding 1%2C HLH protein
100513633	1.0046	9.57e-76	6.83e-74	1	SDCBP2	syndecan binding protein 2%2C transcript variant X2
110257620	4.7977	4.99e-09	4.17e-08	1	GIMAP1	GTPase%2C IMAP family member 1%2C transcript variant X1
novel.1346	2.47393	4.81e-05	0.000231	1
100518524	2.19105	0.00789	0.0232	1	GIMAP6	GTPase%2C IMAP family member 6%2C transcript variant X1
100516122	2.01786	1.21e-35	3.84e-34	1	CPA4	carboxypeptidase A4
100512998	1.62723	9.3e-22	1.84e-20	1	MYO1G	myosin IG%2C transcript variant X1
100515633	1.40273	7.47e-32	2.15e-30	1	IRF5	interferon regulatory factor 5%2C transcript variant X8
100625277	1.25118	0	0	1	UPP1	uridine phosphorylase 1%2C transcript variant X3
100623494	1.148	3.69e-05	0.000182	1	MGAM2	maltaseglucoamylase 2 (putative)%2C transcript variant X2
100520812	1.11901	0.0157	0.0421	1	CLCN1	chloride voltagegated channel 1%2C transcript variant X2
100515805	1.11076	9.26e-179	1.94e-176	1	PARP12	poly(ADPribose) polymerase family member 12%2C transcript variant X1
110257570	1.04636	6.06e-15	8.13e-14	1	LOC110257570	TRPM8 channelassociated factor 2like
110257574	1.00082	0.000126	0.000557	1	LOC110257574	uncharacterized LOC110257574%2C transcript variant X2
novel.1428	3.46214	0.00959	0.0275	1		PF08333:Protein of unknown function (DUF1725)
100158057	2.90801	1.16e-71	7.78e-70	1	ASB9	ankyrin repeat and SOCS box containing 9%2C transcript variant X2
100621771	2.84195	4e-06	2.3e-05	1	LOC100621771	arylsulfatase Flike
100518350	1.74388	0	0	1	FUNDC1	FUN14 domain containing 1
100516714	1.40908	0.011	0.0311	1	TMEM35A	transmembrane protein 35A
102166369	1.27426	8.59e-41	3.2e-39	1	LOC102166369	uncharacterized LOC102166369%2C transcript variant X2
novel.1408	1.23367	0.0164	0.0437	1
100316576	1.14431	9.36e-07	5.88e-06	1	MIR221	microRNA 221
100337678	1.14248	2.94e-07	1.99e-06	1	PNCK	pregnancy upregulated nonubiquitous CaM kinase
100522530	1.10297	1.34e-12	1.52e-11	1	SH3KBP1	SH3 domain containing kinase binding protein 1%2C transcript variant X7
100519288	1.00799	8.55e-05	0.00039	1	STARD8	StAR related lipid transfer domain containing 8%2C transcript variant X1
110255319	1.51983	1.17e-35	3.71e-34	1	DHRSX	dehydrogenase/reductase Xlinked
novel.1436	1.34237	2.98e-06	1.74e-05	1
100624156	1.0467	2.13e-153	3.58e-151	1	CD99	CD99 molecule (Xg blood group)%2C transcript variant X3
100620133	1.39886	9.57e-17	1.45e-15	1	NRARP	NOTCHregulated ankyrin repeat protein
110258335	1.18351	6.3e-191	1.43e-188	1	TNFAIP2	TNF alpha induced protein 2%2C transcript variant X1
110258443	1.68673	0.00248	0.0084	1	LOC110258443	uncharacterized LOC110258443
102160467	1.27216	2.35e-29	6.22e-28	1	SMAGP	small cell adhesion glycoprotein
102159510	1.39537	0.00112	0.00408	1	LOC102159510	dehydrogenase/reductase SDR family member on chromosome X%2C transcript variant X5
100101552	1.20709	9.39e-06	5.09e-05	1	COL6A2	collagen type VI alpha 2 chain
novel.1	-1.21289	2.51e-102	2.55e-100	-1
808513	-1.17912	1.37e-290	5.46e-288	-1	CYTB
rna78621	-1.09651	0.00111	0.00405	-1		tRNAGlu
100152052	-2.47882	0.00383	0.0123	-1	ONECUT1	one cut homeobox 1%2C transcript variant X1
110261638	-2.19834	0.00435	0.0138	-1	SERPINB13	serpin family B member 13%2C transcript variant X2
110256408	-1.84645	0.00903	0.0261	-1	LOC110256408	uncharacterized LOC110256408
novel.62	-1.59795	0.0164	0.0436	-1
novel.86	-1.48868	0.000345	0.00141	-1
novel.51	-1.3444	1.67e-06	1.01e-05	-1
novel.46	-1.32491	5.24e-05	0.00025	-1
100157645	-1.29505	4.17e-05	0.000203	-1	TAAR1	trace amine associated receptor 1
106508501	-1.23252	0.0168	0.0445	-1	LOC106508501	uncharacterized LOC106508501%2C transcript variant X2
397060	-1.20206	7.63e-05	0.000352	-1	DUOX2	dual oxidase 2%2C transcript variant X1
novel.3	-1.16375	0.00148	0.00529	-1
100520470	-1.15137	8.9e-45	3.66e-43	-1	MAP1A	microtubule associated protein 1A%2C transcript variant X1
106506439	-1.13103	0.0106	0.0301	-1	LOC106506439	uncharacterized LOC106506439%2C transcript variant X1
102167599	-1.1252	8.4e-05	0.000384	-1	LOC102167599	uncharacterized LOC102167599
100512751	-1.10683	1.83e-05	9.41e-05	-1	COL19A1	collagen type XIX alpha 1 chain
100154460	-1.08292	3.13e-20	5.69e-19	-1	PRTG	protogenin%2C transcript variant X1
100153442	-1.04925	8.61e-10	7.73e-09	-1	SMPDL3A	sphingomyelin phosphodiesterase acid like 3A%2C transcript variant X1
102160380	-1.01791	0.00912	0.0263	-1	LOC102160380	uncharacterized LOC102160380%2C transcript variant X2
106509537	-3.42087	0.00934	0.0269	-1	LOC106509537	uncharacterized LOC106509537%2C transcript variant X1
106509301	-2.82588	0.014	0.0382	-1	LOC106509301	uncharacterized LOC106509301
102167126	-2.20437	0.000656	0.00252	-1	LOC102167126	uncharacterized LOC102167126
novel.207	-2.13433	0.00289	0.00962	-1
100622368	-1.87323	0.0189	0.0493	-1	STK32A	serine/threonine kinase 32A
100515525	-1.76455	0.00102	0.00375	-1	LOC100515525	olfactory receptor 4D11
100519531	-1.74927	0.0162	0.0434	-1	ACTN3	actinin alpha 3%2C transcript variant X2
110259416	-1.5776	0.00527	0.0162	-1	LOC110259416	uncharacterized LOC110259416%2C transcript variant X3
novel.158	-1.57309	0.0043	0.0137	-1
novel.206	-1.3881	2.68e-15	3.69e-14	-1
100514751	-1.36967	1.45e-05	7.58e-05	-1	LMNTD2	lamin tail domain containing 2%2C transcript variant X3
100516721	-1.11395	2.38e-15	3.29e-14	-1	CCDC151	coiledcoil domain containing 151
100514215	-1.08791	1.2e-09	1.07e-08	-1	ADGRL1	adhesion G proteincoupled receptor L1%2C transcript variant X1
396905	-1.08146	6.89e-05	0.000321	-1	LOC396905	acrosin inhibitor%2C transcript variant X3
106509588	-1.06569	0.0181	0.0475	-1	LOC106509588	protocadherin gammaA2like
110259316	-1.05839	0.0126	0.0348	-1	LRRC25	leucine rich repeat containing 25
100515533	-1.04377	0.000204	0.000868	-1	LOC100515533	oocytespecific histone RNA stemloopbinding protein 2
novel.252	-5.09994	0.00063	0.00243	-1
novel.255	-4.63413	0.00516	0.016	-1
100522732	-3.33646	0.000388	0.00157	-1	DYSF	dysferlin
100516962	-2.33685	0.0148	0.0399	-1	ATP2A1	ATPase sarcoplasmic/endoplasmic reticulum Ca2+ transporting 1%2C transcript variant X1
novel.253	-2.11587	0.0013	0.00468	-1
100511188	-1.99032	0.0032	0.0105	-1	TRIM72	tripartite motif containing 72
106509619	-1.8696	5.42e-05	0.000258	-1	LOC106509619	uncharacterized LOC106509619
novel.299	-1.74398	0.00305	0.0101	-1
novel.227	-1.70133	6.56e-13	7.66e-12	-1
110255274	-1.6631	0.0189	0.0492	-1	LOC110255274
novel.301	-1.5934	0.00956	0.0274	-1
106509786	-1.55286	0.0128	0.0353	-1	LOC106509786	uncharacterized LOC106509786
110260072	-1.3518	0.0128	0.0353	-1	LOC110260072	bcl2binding component 3like
102162776	-1.31042	0.00773	0.0228	-1	LOC102162776	uncharacterized LOC102162776%2C transcript variant X4
100620792	-1.27198	4.82e-51	2.21e-49	-1	CASTOR2	cytosolic arginine sensor for mTORC1 subunit 2
102158799	-1.23362	0.000228	0.000962	-1	LOC102158799	uncharacterized LOC102158799
novel.297	-1.23216	5.16e-08	3.84e-07	-1		PF08333:Protein of unknown function (DUF1725)
102168016	-1.14113	0.00623	0.0188	-1	LOC102168016	uncharacterized LOC102168016%2C transcript variant X3
106507364	-1.14095	6.93e-05	0.000322	-1	LOC106507364	uncharacterized LOC106507364
100626072	-1.0951	6.51e-05	0.000304	-1	MMP25	matrix metallopeptidase 25
100524795	-1.08728	1.72e-15	2.4e-14	-1	SEC14L5	SEC14 like lipid binding 5
novel.284	-1.06387	0.00596	0.0181	-1
102158774	-1.02122	0.000757	0.00287	-1	LOC102158774	uncharacterized LOC102158774
102158716	-4.62609	0.00398	0.0128	-1	LOC102158716
106507414	-3.97031	0.00861	0.0251	-1	LOC106507414	uncharacterized LOC106507414
100515657	-2.85368	0.00708	0.0211	-1	SCRT1	scratch family transcriptional repressor 1
100156959	-2.77557	0.0175	0.0461	-1	OLFM3	olfactomedin 3
novel.425	-2.54457	0.000283	0.00117	-1
novel.320	-2.19282	0.00683	0.0205	-1
106510019	-1.96134	0.000268	0.00111	-1	LOC106510019	uncharacterized LOC106510019
110260291	-1.92406	1.5e-05	7.84e-05	-1	LOC110260291	uncharacterized LOC110260291
novel.417	-1.91853	0.00403	0.0129	-1
110260235	-1.68885	0.00353	0.0115	-1	LOC110260235	uncharacterized LOC110260235%2C transcript variant X2
novel.396	-1.59287	0.0103	0.0293	-1
100152510	-1.52257	0.00112	0.00408	-1	CTHRC1	collagen triple helix repeat containing 1
novel.357	-1.4914	0.0158	0.0423	-1
100127484	-1.47193	0.000489	0.00194	-1	MOS	MOS protooncogene%2C serine/threonine kinase
novel.426	-1.43248	0.00685	0.0205	-1
448985	-1.40509	3.57e-15	4.88e-14	-1	CYP7A1	cytochrome P450%2C family 7%2C subfamily A%2C polypeptide 1%2C transcript variant X3
novel.370	-1.32621	0.00337	0.011	-1
100154639	-1.22091	3.45e-17	5.37e-16	-1	PBX1	PBX homeobox 1%2C transcript variant X3
100155305	-1.14022	7.86e-26	1.84e-24	-1	EXTL2	exostosin like glycosyltransferase 2%2C transcript variant X1
110260222	-1.1384	1.87e-05	9.59e-05	-1	LOC110260222	uncharacterized LOC110260222
100515310	-1.12242	3.49e-16	5.11e-15	-1	WDR97	WD repeat domain 97
novel.377	-1.12071	0.00769	0.0227	-1
novel.336	-1.1102	1.05e-05	5.63e-05	-1
novel.349	-1.09287	1.92e-05	9.84e-05	-1
novel.402	-1.08629	0.00032	0.00131	-1
100155100	-1.06955	0.00569	0.0174	-1	BNIPL	BCL2 interacting protein like
100628093	-1.01814	5.32e-06	2.99e-05	-1	TOP1MT	topoisomerase (DNA) I%2C mitochondrial%2C transcript variant X1
100525642	-4.15634	0.000536	0.0021	-1	DDN	dendrin%2C transcript variant X1
110260568	-3.58992	0.00551	0.0169	-1	LOC110260568	methyltransferaselike protein 7A
100152434	-1.84873	1.07e-08	8.61e-08	-1	PRPH	peripherin%2C transcript variant X1
110260817	-1.75701	0.00432	0.0137	-1	LOC110260817	uncharacterized LOC110260817
100524621	-1.59862	0.0138	0.0375	-1	SCUBE1	signal peptide%2C CUB domain and EGF like domain containing 1
novel.484	-1.55624	0.00729	0.0217	-1
novel.461	-1.42637	0.00393	0.0126	-1		PF08333:Protein of unknown function (DUF1725)
novel.485	-1.29907	1.98e-06	1.19e-05	-1
100511509	-1.2215	0.00322	0.0106	-1	LOC100511509	uncharacterized LOC100511509
106507496	-1.19787	1.67e-11	1.75e-10	-1	LOC106507496	uncharacterized LOC106507496%2C transcript variant X1
novel.446	-1.19469	0.00271	0.00908	-1
100511197	-1.15397	0.0143	0.0389	-1	DEPDC4	DEP domain containing 4
396897	-1.1076	0.0183	0.0479	-1	MUC19	mucin 19%2C oligomeric
novel.435	-1.07054	0.00284	0.00946	-1
106507467	-1.06428	0.00812	0.0238	-1	LOC106507467	uncharacterized LOC106507467
novel.584	-2.41656	0.000328	0.00135	-1
102158965	-2.08521	0.00357	0.0116	-1	OVOL3	ovo like zinc finger 3
100620314	-1.96167	0.00539	0.0166	-1	ERMAP	erythroblast membrane associated protein (Scianna blood group)
novel.627	-1.96086	0.000446	0.00178	-1
494018	-1.7236	0.000519	0.00204	-1	MC1R	melanocortin 1 receptor
novel.518	-1.64229	0.000461	0.00184	-1
100517588	-1.54311	4.34e-06	2.47e-05	-1	DNAAF1	dynein axonemal assembly factor 1%2C transcript variant X2
110261211	-1.53	3.27e-05	0.000162	-1	LOC110261211	uncharacterized LOC110261211
733655	-1.49923	0.00367	0.0119	-1	LRRIQ3	leucine rich repeats and IQ motif containing 3%2C transcript variant X6
102158077	-1.46516	0.0022	0.00754	-1	LOC102158077	uncharacterized LOC102158077
102163932	-1.42632	0.0192	0.05	-1	SAMD11	sterile alpha motif domain containing 11%2C transcript variant X2
100522496	-1.3943	6.9e-07	4.42e-06	-1	MYOM1	myomesin 1%2C transcript variant X1
100525702	-1.35041	0.0054	0.0166	-1	MMP23B	matrix metallopeptidase 23B%2C transcript variant X2
733668	-1.32113	7.02e-06	3.89e-05	-1	DIRAS3	DIRAS family GTPase 3
novel.550	-1.32031	0.003	0.00996	-1
novel.603	-1.17169	7.76e-08	5.64e-07	-1
102163153	-1.14309	0.00605	0.0184	-1	LOC102163153	uncharacterized LOC102163153%2C transcript variant X2
110261347	-1.04432	0.00514	0.0159	-1	LOC110261347	uncharacterized LOC110261347%2C transcript variant X1
110260984	-1.01128	0.000476	0.00189	-1	CCER2	coiledcoil glutamate rich protein 2%2C transcript variant X2
novel.638	-5.15878	0.000484	0.00192	-1
100522500	-2.18791	0.0103	0.0292	-1	ZSCAN23	zinc finger and SCAN domain containing 23%2C transcript variant X4
100621069	-1.9982	3.74e-05	0.000183	-1	SLC26A8	solute carrier family 26 member 8
110261475	-1.95534	2.92e-05	0.000146	-1	LOC110261475	uncharacterized LOC110261475%2C transcript variant X1
100154998	-1.79141	0.000137	0.000603	-1	DEF6	DEF6%2C guanine nucleotide exchange factor
novel.631	-1.55433	0.00272	0.0091	-1
novel.632	-1.47203	0.0023	0.00786	-1
110261662	-1.2613	0.00584	0.0178	-1	LOC110261662
102159819	-1.20925	4.69e-05	0.000226	-1	LOC102159819	uncharacterized LOC102159819
100737927	-1.17365	0.000385	0.00156	-1	LOC100737927	adenylate cyclase type 10
100113410	-1.03578	1.16e-09	1.03e-08	-1	CYP39A1	cytochrome P450%2C family 39%2C subfamily A%2C polypeptide 1
100515497	-4.19613	0.00419	0.0134	-1	ATOH1	atonal bHLH transcription factor 1
397381	-3.36058	0.0102	0.029	-1	MTTP	microsomal triglyceride transfer protein
106504715	-2.83895	0.0123	0.0341	-1	LOC106504715	uncharacterized LOC106504715
100625223	-1.91287	1.56e-08	1.23e-07	-1	PDE6B	phosphodiesterase 6B
100525762	-1.90755	6.97e-191	1.57e-188	-1	DDIT4L	DNA damage inducible transcript 4 like%2C transcript variant X1
110262184	-1.86063	7.55e-05	0.000349	-1	LOC110262184	alcohol dehydrogenase 1like%2C transcript variant X2
novel.696	-1.62968	3.49e-06	2.02e-05	-1
novel.691	-1.57008	0.00708	0.0211	-1
novel.745	-1.50286	0.00539	0.0166	-1
100616076	-1.46834	2.62e-15	3.6e-14	-1	NAP1L5	nucleosome assembly protein 1 like 5
102163359	-1.4244	0.000234	0.000985	-1	LOC102163359	uncharacterized LOC102163359
novel.735	-1.35219	0.00283	0.00944	-1
106504728	-1.33438	0.00303	0.01	-1	LOC106504728	uncharacterized LOC106504728%2C transcript variant X3
novel.724	-1.29654	8.23e-07	5.2e-06	-1		PF08333:Protein of unknown function (DUF1725)
106508356	-1.28383	0.00617	0.0187	-1	LOC106508356	uncharacterized LOC106508356
110262106	-1.28218	0.00852	0.0249	-1	LOC110262106	uncharacterized LOC110262106
110262053	-1.2718	0.0032	0.0105	-1	LOC110262053	uncharacterized LOC110262053
100738048	-1.23424	1.33e-11	1.39e-10	-1	CORIN	corin%2C serine peptidase%2C transcript variant X7
110262004	-1.17341	0.00187	0.00654	-1	LOC110262004	uncharacterized LOC110262004
novel.715	-1.16334	0.0125	0.0347	-1
100512728	-1.13715	2.59e-77	1.88e-75	-1	ANK2	ankyrin 2
100522336	-1.09298	0.00792	0.0233	-1	SLC9B2	solute carrier family 9 member B2%2C transcript variant X6
novel.702	-1.07215	0.00262	0.00884	-1		PF00429:ENV polyprotein (coat polyprotein)
100514354	-1.01023	8.7e-16	1.24e-14	-1	FGB	fibrinogen beta chain
100622523	-2.90622	0.00481	0.015	-1	NLRP14	NLR family pyrin domain containing 14
novel.776	-2.85822	0.00139	0.00499	-1
novel.763	-1.92872	0.00208	0.00717	-1
100622310	-1.92185	1.25e-09	1.1e-08	-1	ZNF215	zinc finger protein 215
102157861	-1.78183	9.41e-06	5.1e-05	-1	LOC102157861	uncharacterized LOC102157861
100524387	-1.65919	0.000999	0.00368	-1	NXPE2	neurexophilin and PCesterase domain family member 2
novel.804	-1.58299	0.0142	0.0386	-1
106504993	-1.48106	1.67e-05	8.65e-05	-1	LOC106504993	uncharacterized LOC106504993
100511526	-1.44384	1.14e-20	2.13e-19	-1	LAX1	lymphocyte transmembrane adaptor 1%2C transcript variant X5
novel.814	-1.44315	0.000216	0.000915	-1
novel.810	-1.37309	0.00993	0.0284	-1
100739601	-1.36095	0.00237	0.00806	-1	CCDC83	coiledcoil domain containing 83%2C transcript variant X1
100144586	-1.33767	0.00403	0.0129	-1	ABCB4	ATP binding cassette subfamily B member 4%2C transcript variant X1
396982	-1.28278	0.000309	0.00127	-1	C4BPA	complement component 4 binding protein%2C alpha
novel.790	-1.25671	0.00461	0.0145	-1
102164776	-1.19907	2.17e-21	4.22e-20	-1	LOC102164776	uncharacterized LOC102164776%2C transcript variant X2
102163572	-1.1824	0.000146	0.000637	-1	LOC102163572	uncharacterized LOC102163572%2C transcript variant X2
100514786	-1.1692	9.14e-10	8.19e-09	-1	LOC100514786	ATPbinding cassette subfamily A member 13%2C transcript variant X2
106504985	-1.06928	0.00437	0.0138	-1	LOC106504985	uncharacterized LOC106504985
100739518	-1.05269	4.11e-15	5.58e-14	-1	LOC100739518
100518441	-1.02719	2.11e-28	5.51e-27	-1	DNHD1	dynein heavy chain domain 1
100511945	-1.00679	7.34e-06	4.05e-05	-1	LOC100511945	olfactory receptor 2D3like
100512852	-5.15836	0.000497	0.00196	-1	MAP1LC3C	microtubule associated protein 1 light chain 3 gamma%2C transcript variant X2
novel.846	-2.22877	8.91e-06	4.85e-05	-1
novel.857	-2.00419	9.78e-05	0.000442	-1
110255730	-1.26693	0.0019	0.00662	-1	LOC110255730	uncharacterized LOC110255730
110255637	-1.15056	0.000662	0.00254	-1	LOC110255637	uncharacterized LOC110255637%2C transcript variant X3
106505158	-1.09627	0.00374	0.0121	-1	LOC106505158	uncharacterized LOC106505158
novel.838	-1.0016	3.09e-05	0.000154	-1
novel.908	-4.53989	0.00693	0.0207	-1
novel.875	-3.1464	0.00485	0.0151	-1
574066	-2.98945	4.97e-05	0.000239	-1	DCT	dopachrome tautomerase%2C transcript variant X1
100154155	-1.55397	8.45e-32	2.42e-30	-1	SLC46A3	solute carrier family 46 member 3%2C transcript variant X4
novel.865	-1.4279	0.015	0.0404	-1
novel.904	-1.42116	0.0172	0.0456	-1
110255747	-1.37824	0.00106	0.00388	-1	LOC110255747	uncharacterized LOC110255747
100174955	-1.20123	0.0016	0.00568	-1	KLF12	Kruppel like factor 12%2C transcript variant X4
106504761	-1.14648	4.12e-07	2.74e-06	-1	LOC106504761	uncharacterized LOC106504761
100513562	-1.11518	1.12e-05	6e-05	-1	LOC100513562	voltagedependent calcium channel gammalike subunit
novel.936	-3.28518	0.0129	0.0355	-1
110255934	-2.77715	0.00258	0.0087	-1	NPB	neuropeptide B
novel.972	-2.28695	0.0183	0.0479	-1
110256136	-2.01737	0.019	0.0494	-1	LOC110256136	uncharacterized LOC110256136
100524041	-1.74848	0.00179	0.00629	-1	HSPB9	heat shock protein family B (small) member 9
novel.962	-1.69775	5.73e-08	4.24e-07	-1
396711	-1.65576	1.9e-05	9.76e-05	-1	LOC396711	myosin3
100523279	-1.53866	0.00152	0.00542	-1	CDRT4	CMT1A duplicated region transcript 4
100520513	-1.42105	5.88e-07	3.81e-06	-1	AOC2	amine oxidase%2C copper containing 2
100625566	-1.22008	0.0152	0.0408	-1	SMIM5	small integral membrane protein 5
110256162	-1.1024	1.41e-07	9.9e-07	-1	C12H17orf58	chromosome 12 C17orf58 homolog
100521332	-1.07605	1.84e-11	1.92e-10	-1	UNC13D	unc13 homolog D%2C transcript variant X7
100736723	-1.06933	0.00144	0.00515	-1	HLF	HLF%2C PAR bZIP transcription factor%2C transcript variant X1
102164805	-1.02464	0.00139	0.00498	-1	LOC102164805	uncharacterized LOC102164805%2C transcript variant X2
novel.909	-1.01405	0.0132	0.0363	-1
novel.951	-1.0101	0.000155	0.000672	-1
110256232	-4.69051	0.00303	0.01	-1	LOC110256232	uncharacterized LOC110256232
novel.1043	-3.4918	0.000932	0.00346	-1
novel.1026	-3.05962	0.00185	0.00647	-1
100519624	-2.67604	0.000493	0.00195	-1	TMEM212	transmembrane protein 212
110256373	-2.63266	0.0042	0.0134	-1	LOC110256373	collagen alpha1(I) chainlike
100153011	-2.33303	0.00484	0.0151	-1	ZPLD1	zona pellucida like domain containing 1
110256402	-2.00282	0.0131	0.0361	-1	LOC110256402	uncharacterized LOC110256402
novel.1064	-1.77903	2.34e-22	4.77e-21	-1
100739142	-1.71677	4.07e-16	5.92e-15	-1	SCN11A	sodium voltagegated channel alpha subunit 11
100302021	-1.5475	0.00604	0.0183	-1	CLDN8	claudin 8
100152498	-1.54463	4.97e-17	7.65e-16	-1	FGF12	fibroblast growth factor 12%2C transcript variant X3
novel.1054	-1.50268	1.81e-08	1.42e-07	-1
novel.1036	-1.41362	0.00359	0.0117	-1
novel.1028	-1.35397	2.1e-14	2.73e-13	-1
novel.1063	-1.32945	0.000597	0.00231	-1
100620808	-1.31649	0.000989	0.00365	-1	STXBP5L	syntaxin binding protein 5 like%2C transcript variant X4
novel.1020	-1.28023	5.43e-07	3.55e-06	-1
novel.1003	-1.27128	3.12e-12	3.45e-11	-1
110256485	-1.14469	0.00725	0.0216	-1	LOC110256485	uncharacterized LOC110256485
100621190	-1.11178	0.0166	0.0441	-1	A4GNT	alpha1%2C4Nacetylglucosaminyltransferase%2C transcript variant X2
100625440	-1.07847	0.00232	0.00791	-1	ACTRT3	actin related protein T3
100152414	-1.04718	7.48e-07	4.76e-06	-1	PHF7	PHD finger protein 7%2C transcript variant X2
100622922	-1.03841	3.56e-18	5.87e-17	-1	ERICH6	glutamate rich 6
100521992	-1.03518	0.0175	0.0463	-1	HCLS1	hematopoietic cellspecific Lyn substrate 1
100623616	-1.01496	0.0182	0.0477	-1	LOC100623616	arylacetamide deacetylaselike%2C transcript variant X1
106505815	-1.00445	4.4e-09	3.7e-08	-1	LOC106505815	uncharacterized LOC106505815%2C transcript variant X3
100625570	-1.00011	3.96e-08	2.98e-07	-1	C13H3orf33	chromosome 13 C3orf33 homolog
100624901	-2.40808	7.9e-18	1.28e-16	-1	MYPN	myopalladin%2C transcript variant X7
102162613	-2.30616	0.00274	0.00916	-1	LOC102162613	uncharacterized LOC102162613
novel.1096	-1.95934	1.69e-07	1.18e-06	-1
100736714	-1.56681	0.0134	0.0367	-1	PIWIL3	piwi like RNAmediated gene silencing 3%2C transcript variant X2
397298	-1.5155	1.11e-05	5.96e-05	-1	ENTPD1	ectonucleoside triphosphate diphosphohydrolase 1%2C transcript variant X3
110256651	-1.47412	0.0004	0.00161	-1	LOC110256651	uncharacterized LOC110256651%2C transcript variant X2
100524830	-1.43444	0.00326	0.0107	-1	FRMPD2	FERM and PDZ domain containing 2%2C transcript variant X2
novel.1119	-1.40673	1.7e-13	2.07e-12	-1
100154194	-1.36042	7.19e-34	2.16e-32	-1	SFXN3	sideroflexin 3
100521689	-1.33934	5.03e-05	0.000241	-1	PNLIPRP3	pancreatic lipase related protein 3
110256767	-1.26803	0.000433	0.00173	-1	LOC110256767	uncharacterized LOC110256767
novel.1128	-1.17661	0.0162	0.0433	-1		PF02798:Glutathione Stransferase, Nterminal domain|PF00043:Glutathione Stransferase, Cterminal domain
102162978	-1.11923	3.51e-08	2.66e-07	-1	LOC102162978	uncharacterized LOC102162978
102158191	-1.0956	0.00446	0.0141	-1	LOC102158191	uncharacterized LOC102158191
110256794	-1.08997	3.12e-05	0.000155	-1	LOC110256794	uncharacterized LOC110256794
106506106	-1.08773	0.0152	0.0408	-1	LOC106506106	uncharacterized LOC106506106
110256684	-1.04559	3.4e-06	1.97e-05	-1	LOC110256684	uncharacterized LOC110256684
100520053	-4.75885	0.00286	0.00954	-1	CCDC141	coiledcoil domain containing 141
110256905	-3.43737	0.00184	0.00644	-1	LOC110256905	uncharacterized LOC110256905
novel.1227	-2.93189	0.0026	0.00877	-1
110256962	-2.80246	0.00472	0.0148	-1	LOC110256962
100152819	-2.46424	2.75e-05	0.000138	-1	PDE1A	phosphodiesterase 1A%2C transcript variant X11
100627572	-2.04959	0.0071	0.0212	-1	KLHL41	kelch like family member 41
110257074	-1.71673	0.00514	0.0159	-1	LOC110257074	splicing factor%2C proline and glutaminerichlike%2C transcript variant X1
novel.1223	-1.43657	0.0146	0.0395	-1
100515975	-1.42007	2.18e-07	1.51e-06	-1	HOXD3	homeobox D3
110255183	-1.40476	6.61e-17	1.01e-15	-1	HOXD9	homeobox D9
100620912	-1.36942	4.19e-08	3.14e-07	-1	STEAP3	STEAP3 metalloreductase%2C transcript variant X1
110257029	-1.25593	1.57e-07	1.1e-06	-1	LOC110257029	uncharacterized LOC110257029
100518154	-1.21638	0.000119	0.000526	-1	ABCB11	ATP binding cassette subfamily B member 11%2C transcript variant X1
100144630	-1.20557	0.0021	0.00724	-1	FKBP7	FK506 binding protein 7%2C transcript variant X2
100153248	-1.13643	0.0115	0.0323	-1	FGFR1	fibroblast growth factor receptor 1
100515172	-1.09807	6.06e-20	1.08e-18	-1	HOXD8	homeobox D8%2C transcript variant X3
100519689	-1.0729	0.0013	0.00468	-1	LRP2	LDL receptor related protein 2
100737075	-1.061	0.000278	0.00115	-1	SP9	Sp9 transcription factor
106506387	-1.01014	0.00563	0.0172	-1	LOC106506387	uncharacterized LOC106506387
100512743	-1.00286	9.6e-19	1.62e-17	-1	ICA1L	islet cell autoantigen 1 like%2C transcript variant X2
100515693	-2.31247	0.00252	0.00851	-1	LOC100515693	uncharacterized LOC100515693
100519746	-1.60497	6.88e-100	6.65e-98	-1	DAB2	DAB2%2C clathrin adaptor protein%2C transcript variant X2
100037951	-1.38825	1.11e-11	1.17e-10	-1	C9	complement C9
110257413	-3.38502	0.00158	0.00562	-1	STMN3	stathmin 3
novel.1283	-3.00126	0.000774	0.00293	-1
102159962	-1.66436	2.44e-05	0.000123	-1	LOC102159962	uncharacterized LOC102159962
110257362	-1.52129	0.00175	0.00616	-1	LOC110257362	uncharacterized LOC110257362%2C transcript variant X2
110257456	-1.46065	0.00184	0.00644	-1	ABHD16B	abhydrolase domain containing 16B
102167523	-1.25817	1.73e-06	1.05e-05	-1	CNBD2	cyclic nucleotide binding domain containing 2%2C transcript variant X1
novel.1268	-1.25324	0.00229	0.00781	-1
novel.1307	-1.22596	0.00525	0.0162	-1
novel.1299	-1.18396	0.0116	0.0325	-1
100302109	-1.08047	0.0154	0.0415	-1	DNMT3B	DNA methyltransferase 3 beta%2C transcript variant X8
106506648	-1.03774	0.00874	0.0254	-1	LOC106506648	uncharacterized LOC106506648
novel.1344	-2.02629	0.0174	0.0459	-1
100524837	-1.80089	0.0146	0.0395	-1	HYAL4	hyaluronoglucosaminidase 4%2C transcript variant X3
106506836	-1.65103	0.0166	0.0441	-1	LOC106506836	translation initiation factor IF2like%2C transcript variant X1
100625143	-1.62142	0.0014	0.00501	-1	ASIC3	acid sensing ion channel subunit 3%2C transcript variant X2
novel.1326	-1.25527	4.11e-06	2.35e-05	-1		PF05705:Eukaryotic protein of unknown function (DUF829)
100511847	-1.18425	0.00611	0.0185	-1	CPED1	cadherin like and PCesterase domain containing 1%2C transcript variant X7
100525318	-1.14677	7.21e-06	3.98e-05	-1	LOC100525318	solute carrier family 23 member 1like%2C transcript variant X4
110257826	-4.84126	0.00213	0.00733	-1	LOC110257826	uncharacterized LOC110257826
novel.1399	-2.81966	0.00171	0.00601	-1
novel.1384	-2.70753	0.0083	0.0243	-1
novel.1369	-2.6059	0.000425	0.00171	-1
100037296	-2.05202	0.0154	0.0413	-1	TLR7	toll like receptor 7
novel.1402	-1.79313	0.011	0.0309	-1
100623018	-1.6053	0.00135	0.00488	-1	ZC3H12B	zinc finger CCCHtype containing 12B%2C transcript variant X1
100516528	-1.59549	0.000427	0.00171	-1	BMX	BMX nonreceptor tyrosine kinase%2C transcript variant X1
100621986	-1.52272	0.0187	0.0488	-1	ERAS	ES cell expressed Ras
novel.1391	-1.36602	0.00541	0.0166	-1
100515458	-1.15892	2.77e-14	3.58e-13	-1	FRMPD4	FERM and PDZ domain containing 4%2C transcript variant X1
100517439	-1.07838	0.00261	0.00878	-1	GRPR	gastrin releasing peptide receptor%2C transcript variant X1
100523160	-1.07712	3.94e-37	1.32e-35	-1	DCX	doublecortin%2C transcript variant X6
100154258	-1.05436	5.3e-19	9.04e-18	-1	PHEX	phosphate regulating endopeptidase homolog%2C Xlinked%2C transcript variant X2
100188905	-1.02955	3.85e-15	5.25e-14	-1	SMARCA1	SWI/SNF related%2C matrix associated%2C actin dependent regulator of chromatin%2C subfamily a%2C member 1%2C transcript variant X2
102163687	-1.21118	0.00899	0.026	-1	LOC102163687	uncharacterized LOC102163687
110258205	-1.07139	0.000169	0.000732	-1	LOC110258205
110258368	-1.304	0.00636	0.0192	-1	LOC110258368	collagen alpha1(I) chainlike
novel.1507	-1.45608	0.00545	0.0168	-1
110259044	-2.0137	0.0128	0.0353	-1	LOC110259044	USP6 Nterminallike protein%2C transcript variant X2
Note: DEGs cutoff: log2|FC| ≥ 1 and padj＜0.05; * 1 stands for up-regulated gene, and -1 meas down-regulated gene.
