# Supplementary material for: RNA-Seq-Based Whole Transcriptome Analysis of IPEC-J2 Cells During Swine Acute Diarrhea Syndrome Coronavirus Infection
Source: Front Vet Sci. 2020 Aug 13;7:492. doi: 10.3389/fvets.2020.00492 (PMC7438718; doi:10.3389/fvets.2020.00492)
Supplement: Supplementary file 6 [file Table_6.xlsx]

## Sheet: Sheet1
Table S6. Differentially expressed genes in comparison between infected and mock-infected samples at 48 hpi
Gene_id	Log2FoldChange	p-value	padj-value	Up/Down Regulated*	Gene_name	Gene_description
rna78601	6.18508	1.37e-06	7.47e-06	1		12S ribosomal RNA
110257125	6.06988	6.89e-76	4.18e-74	1	LOC110257125	uncharacterized LOC110257125%2C transcript variant X2
100627201	5.89625	2.16e-05	9.9e-05	1	SLC2A6	solute carrier family 2 member 6
novel.64	5.21041	1.48e-15	1.83e-14	1
100152163	5.20341	4.7e-06	2.38e-05	1	DLL4	delta like canonical Notch ligand 4
100152534	5.13226	0.00115	0.00388	1	C1H15orf48	chromosome 1 C15orf48 homolog%2C transcript variant X2
100037287	5.07508	1.72e-64	8.66e-63	1	DDO	Daspartate oxidase
novel.33	5.03112	0.00154	0.00505	1
100152784	4.99962	0	0	1	VNN3	vanin 3%2C transcript variant X1
445459	4.89399	2.14e-05	9.83e-05	1	IFNB1	interferon beta 1
100157644	4.80565	3.9e-16	5.01e-15	1	TMEM200A	transmembrane protein 200A%2C transcript variant X1
100521703	4.73118	0	0	1	LOC100521703
novel.103	4.4148	0.000225	0.000876	1
100310806	4.34466	0.00314	0.00958	1	IFNALPHAOMEGA	interferonalphaomega
100154319	4.31889	5.77e-07	3.31e-06	1	SOD2	superoxide dismutase 2
100126844	4.28995	7.64e-17	1.03e-15	1	GATM	glycine amidinotransferase
102159686	4.27843	0.00406	0.0121	1	COL27A1	collagen type XXVII alpha 1 chain%2C transcript variant X2
100514623	4.26876	0.00502	0.0146	1	MAMDC2	MAM domain containing 2
novel.90	4.26682	0.00434	0.0129	1
106507234	4.22373	0.00496	0.0145	1	LOC106507234	uncharacterized LOC106507234
100153149	4.20828	8.56e-08	5.4e-07	1	AKAP2	Akinase anchoring protein 2%2C transcript variant X4
100155321	4.19246	9.11e-14	1.01e-12	1	ACER2	alkaline ceramidase 2
novel.70	4.16119	0	0	1
397541	4.16054	0	0	1	PTGS1	prostaglandinendoperoxide synthase 1
100622156	4.15	9.3e-16	1.17e-14	1	TNFAIP3	TNF alpha induced protein 3%2C transcript variant X1
100524418	4.07875	5.98e-24	1.11e-22	1	PTGDR	prostaglandin D2 receptor%2C transcript variant X5
100154284	4.0659	1.45e-08	1e-07	1	PRDM1	PR/SET domain 1%2C transcript variant X6
100153981	4.0639	4.12e-08	2.69e-07	1	PAK6	p21 (RAC1) activated kinase 6%2C transcript variant X1
106507181	4.06029	0.00105	0.00357	1	ONECUT2	one cut homeobox 2
100627029	4.02117	2.16e-18	3.13e-17	1	TRAF1	TNF receptor associated factor 1%2C transcript variant X4
397563	4.00461	0.00946	0.0256	1	HTR1B	5hydroxytryptamine receptor 1B
100627919	3.99631	0.00137	0.00454	1	ANKRD63	ankyrin repeat domain 63
100524655	3.97018	3.43e-08	2.26e-07	1	TMEM244	transmembrane protein 244%2C transcript variant X2
403124	3.95373	1.4e-05	6.64e-05	1	IYD	iodotyrosine deiodinase%2C transcript variant X1
100155736	3.93684	0.0107	0.0285	1	LIPG	lipase G%2C endothelial type
397096	3.91874	5.47e-200	1.09e-197	1	ENG	endoglin%2C transcript variant X3
574058	3.84786	3.37e-27	7.05e-26	1	CD274	CD274 molecule%2C transcript variant X4
102162767	3.80011	0.0186	0.0461	1	LOC102162767	uncharacterized LOC102162767%2C transcript variant X2
106509240	3.78812	0	0	1	LOC106509240	uncharacterized LOC106509240
100157810	3.77782	0	0	1	FRK	fyn related Src family tyrosine kinase
100520167	3.76442	0.000338	0.00128	1	PAX5	paired box 5%2C transcript variant X1
100510946	3.75396	0	0	1	EPB41L4B	erythrocyte membrane protein band 4.1 like 4B
100521706	3.75251	1.52e-08	1.05e-07	1	TNFRSF11A	TNF receptor superfamily member 11a%2C transcript variant X2
100157790	3.71492	3.06e-17	4.2e-16	1	FRMD6	FERM domain containing 6%2C transcript variant X1
641344	3.7138	0.000485	0.00177	1	GNE	glucosamine (UDPNacetyl)2epimerase/Nacetylmannosamine kinase%2C transcript variant X4
100514811	3.69322	2.64e-44	8.94e-43	1	PLA2G4E	phospholipase A2 group IVE%2C transcript variant X4
100511850	3.67342	1.22e-08	8.49e-08	1	SEMA6D	semaphorin 6D%2C transcript variant X4
100156592	3.6655	9.94e-34	2.51e-32	1	SPATA5L1	spermatogenesis associated 5 like 1
100625739	3.65175	0	0	1	SGK1	serum/glucocorticoid regulated kinase 1%2C transcript variant X1
100524063	3.58787	0.00643	0.0183	1	MLLT3	MLLT3%2C super elongation complex subunit%2C transcript variant X1
100519994	3.57693	0	0	1	CKMT1A	creatine kinase%2C mitochondrial 1A%2C transcript variant X2
100154487	3.56608	1.23e-09	9.63e-09	1	MYZAP	myocardial zonula adherens protein%2C transcript variant X1
100155114	3.53048	7.68e-96	5.96e-94	1	TAGAP	Tcell activation RhoGTPase activating protein
100156816	3.5168	4.29e-36	1.18e-34	1	KIF12	kinesin family member 12%2C transcript variant X9
100521305	3.47283	3.78e-127	4.41e-125	1	SMAD7	SMAD family member 7%2C transcript variant X2
100152737	3.47044	1.34e-05	6.36e-05	1	UGCG	UDPglucose ceramide glucosyltransferase%2C transcript variant X2
novel.85	3.46937	1.46e-45	5.09e-44	1
100157165	3.44048	1.65e-23	2.99e-22	1	TMOD2	tropomodulin 2%2C transcript variant X1
100152345	3.3931	1.42e-19	2.17e-18	1	CEP152	centrosomal protein 152%2C transcript variant X1
100155834	3.35799	1.19e-195	2.26e-193	1	RNF152	ring finger protein 152%2C transcript variant X6
106509159	3.33214	0.003	0.00919	1	LOC106509159	uncharacterized LOC106509159
492313	3.30245	0.0169	0.0424	1	THBS1	thrombospondin 1
397072	3.28697	0.0184	0.0458	1	C3	complement C3%2C transcript variant X1
100519468	3.2821	2.26e-79	1.43e-77	1	TNFSF14	TNF superfamily member 14%2C transcript variant X1
100520724	3.28203	0	0	1	OTP	orthopedia homeobox%2C transcript variant X1
396557	3.25311	0	0	1	PGLYRP2	peptidoglycan recognition protein 2
100518061	3.24054	0.0197	0.0484	1	CILP2	cartilage intermediate layer protein 2%2C transcript variant X2
102159732	3.23345	4.72e-105	4.2e-103	1	CCNI2	cyclin I family member 2
100620265	3.20949	1.49e-05	6.98e-05	1	LOC100620265	cytochrome P450 4F22
100517148	3.19144	8.82e-12	8.39e-11	1	SCGB1C1	secretoglobin family 1C member 1
397531	3.19131	1.25e-11	1.17e-10	1	COL5A3	collagen type V alpha 3 chain%2C transcript variant X2
100625267	3.19115	0.000856	0.00298	1	SYT12	synaptotagmin 12%2C transcript variant X3
733603	3.17953	2.83e-189	5.16e-187	1	SAA3	serum amyloid A3 protein%2C transcript variant X1
100628050	3.17325	6.7e-16	8.49e-15	1	MYBPC3	myosin binding protein C%2C cardiac%2C transcript variant X1
492312	3.16385	0.00482	0.0141	1	MADCAM1	mucosal vascular addressin cell adhesion molecule 1%2C transcript variant X1
100512825	3.14913	1.3e-09	1.01e-08	1	LMO2	LIM domain only 2%2C transcript variant X2
100517882	3.14732	7.3e-129	8.7e-127	1	GMIP	GEM interacting protein%2C transcript variant X1
396660	3.1414	0.00113	0.00382	1	CD74	CD74 molecule%2C transcript variant X3
100514093	3.11418	7.69e-18	1.09e-16	1	PBX4	PBX homeobox 4%2C transcript variant X1
397208	3.06863	1.03e-08	7.21e-08	1	CSF2	colony stimulating factor 2
396750	3.06269	4.35e-29	9.62e-28	1	ICAM1	intercellular adhesion molecule 1
100518184	3.06125	4.83e-05	0.00021	1	IFITM5	interferon induced transmembrane protein 5%2C transcript variant X1
106509334	3.04556	1.97e-05	9.11e-05	1	LOC106509334	uncharacterized LOC106509334
100513976	3.03966	1.56e-06	8.42e-06	1	LOC100513976	uncharacterized LOC100513976%2C transcript variant X7
100516594	3.03353	3.15e-106	2.89e-104	1	ICAM4	intercellular adhesion molecule 4 (LandsteinerWiener blood group)
100520233	3.02748	3.05e-16	3.96e-15	1	ARRDC3	arrestin domain containing 3%2C transcript variant X1
396611	3.02701	1.58e-07	9.66e-07	1	IRF1	interferon regulatory factor 1
100522599	3.01663	6.08e-05	0.00026	1	EBI3	EpsteinBarr virus induced 3%2C transcript variant X1
100626247	2.99447	0.00926	0.0251	1	LOC100626247	interferoninduced transmembrane protein 1like
100516954	2.98834	3.22e-06	1.67e-05	1	SPON1	spondin 1
110259311	2.98784	0.013	0.0338	1	TM6SF2	transmembrane 6 superfamily member 2%2C transcript variant X4
100511119	2.94853	2.43e-59	1.1e-57	1	N4BP3	NEDD4 binding protein 3%2C transcript variant X1
100512036	2.94791	3.25e-05	0.000145	1	EFNA2	ephrin A2%2C transcript variant X2
novel.205	2.92929	7.43e-16	9.39e-15	1
100738137	2.91479	8.61e-10	6.85e-09	1	ANO1	anoctamin 1%2C transcript variant X8
100525036	2.90437	2.12e-227	4.82e-225	1	ERAP2	endoplasmic reticulum aminopeptidase 2%2C transcript variant X3
397347	2.90012	0	0	1	CD59	CD59 molecule (CD59 blood group)%2C transcript variant X1
100525150	2.89839	5.8e-14	6.5e-13	1	CD44	CD44 molecule (Indian blood group)%2C transcript variant X1
100518537	2.89165	2.2e-73	1.29e-71	1	GNA15	G protein subunit alpha 15
106509464	2.87887	5.34e-13	5.6e-12	1	PRTN3	proteinase 3
110259215	2.87467	2.19e-30	5.05e-29	1	LSP1	lymphocytespecific protein 1%2C transcript variant X3
novel.187	2.85773	9.54e-05	0.000396	1
100512455	2.85732	0.005	0.0146	1	ABTB2	ankyrin repeat and BTB domain containing 2
100518597	2.8495	1.14e-48	4.16e-47	1	SLC25A45	solute carrier family 25 member 45%2C transcript variant X3
100513135	2.84639	3.14e-08	2.08e-07	1	SLC15A3	solute carrier family 15 member 3
100522182	2.8457	4.14e-12	4.04e-11	1	ELANE	elastase%2C neutrophil expressed
100523716	2.8435	2.39e-18	3.45e-17	1	MAP4K2	mitogenactivated protein kinase kinase kinase kinase 2%2C transcript variant X3
100624415	2.8398	3.23e-58	1.42e-56	1	DAPK3	death associated protein kinase 3
110259360	2.82413	0.00122	0.0041	1	SEMA6B	semaphorin 6B%2C transcript variant X2
100521312	2.82251	1.51e-05	7.07e-05	1	SWAP70	SWAP switching Bcell complex subunit 70
100526032	2.81914	3.28e-222	7.36e-220	1	RCOR2	REST corepressor 2
100524854	2.79769	0.00316	0.00962	1	CXXC5	CXXC finger protein 5
100141401	2.79745	9.13e-63	4.47e-61	1	S1PR5	sphingosine1phosphate receptor 5%2C transcript variant X4
100526094	2.79008	7.83e-05	0.00033	1	EHF	ETS homologous factor%2C transcript variant X6
100518057	2.78921	0.000157	0.00063	1	FADS3	fatty acid desaturase 3%2C transcript variant X1
100626682	2.78585	1.17e-06	6.47e-06	1	FJX1	four jointed box 1
102167481	2.78119	0.0012	0.00405	1	LOC102167481	cytochrome P450 4F6like%2C transcript variant X1
397363	2.77834	4.46e-49	1.65e-47	1	TYK2	tyrosine kinase 2%2C transcript variant X5
100627068	2.77704	8.51e-06	4.18e-05	1	SLC1A2	solute carrier family 1 member 2%2C transcript variant X2
100523772	2.76826	1.21e-06	6.67e-06	1	STAP2	signal transducing adaptor family member 2%2C transcript variant X3
100512096	2.7585	2.78e-07	1.64e-06	1	MMD2	monocyte to macrophage differentiation associated 2%2C transcript variant X4
493187	2.74299	2.12e-32	5.18e-31	1	IL27	interleukin 27%2C transcript variant X1
100621128	2.74136	6.66e-45	2.29e-43	1	ELFN1	extracellular leucine rich repeat and fibronectin type III domain containing 1%2C transcript variant X4
100519652	2.7397	9.11e-07	5.11e-06	1	MERTK	MER protooncogene%2C tyrosine kinase
100511556	2.71938	0.00366	0.011	1	RADIL	Rap associating with DIL domain%2C transcript variant X2
100738907	2.69944	0	0	1	ITGAX	integrin subunit alpha X%2C transcript variant X3
100144468	2.69503	8.94e-12	8.5e-11	1	CYP3A22	cytochrome P450%2C subfamily IIIA%2C polypeptide 22%2C transcript variant X1
100523732	2.69146	1.45e-30	3.38e-29	1	LOC100523732	b(0%2C+)type amino acid transporter 1like%2C transcript variant X4
novel.219	2.68309	5.37e-05	0.000232	1
100622812	2.6645	1.62e-17	2.27e-16	1	DUSP2	dual specificity phosphatase 2
100302505	2.66279	6.74e-18	9.59e-17	1	KPNA7	karyopherin subunit alpha 7%2C transcript variant X1
100286741	2.65793	0	0	1	FSCN1	fascin actinbundling protein 1
110260110	2.65673	1.18e-10	1.02e-09	1	LOC110260110	uncharacterized LOC110260110
100628118	2.65113	0.00129	0.00432	1	ELN	elastin%2C transcript variant X6
100623872	2.65068	0.00555	0.016	1	CMPK2	cytidine/uridine monophosphate kinase 2
396945	2.64886	0.000377	0.00141	1	SERPINE1	serpin family E member 1
100520667	2.64317	5.84e-35	1.56e-33	1	ACTG2	actin%2C gamma 2%2C smooth muscle%2C enteric
397094	2.63759	1.53e-40	4.77e-39	1	IL1A	interleukin 1 alpha%2C transcript variant X1
100623653	2.63553	0	0	1	SPN	sialophorin
100524797	2.63303	0	0	1	NEURL3	neuralized E3 ubiquitin protein ligase 3
406180	2.62957	0.00552	0.0159	1	TNP2	transition protein 2
100307052	2.62753	1.72e-10	1.46e-09	1	SOCS1	suppressor of cytokine signaling 1%2C transcript variant X2
100524615	2.62272	7.72e-70	4.28e-68	1	ARID5A	ATrich interaction domain 5A%2C transcript variant X4
106509697	2.6076	0.00131	0.00436	1	CIITA	class II major histocompatibility complex transactivator%2C transcript variant X5
106509624	2.60192	6.89e-06	3.42e-05	1	LOC106509624	uncharacterized LOC106509624%2C transcript variant X1
100525811	2.59574	9.87e-06	4.79e-05	1	C3H16orf71	chromosome 3 C16orf71 homolog%2C transcript variant X5
100522244	2.58788	1.07e-270	3.08e-268	1	SCNN1G	sodium channel epithelial 1 gamma subunit
100625066	2.58175	3.73e-05	0.000165	1	ZNF500	zinc finger protein 500
396752	2.58149	1.4e-07	8.6e-07	1	RSAD2	radical Sadenosyl methionine domain containing 2
100518723	2.57115	6.81e-06	3.39e-05	1	IL21R	interleukin 21 receptor%2C transcript variant X1
novel.260	2.56874	2.61e-197	5.13e-195	1
100737079	2.56385	2.07e-215	4.44e-213	1	KREMEN2	kringle containing transmembrane protein 2%2C transcript variant X2
102163208	2.56286	5.82e-07	3.34e-06	1	APOBR	apolipoprotein B receptor
novel.226	2.55797	0.00107	0.00363	1
110260017	2.5317	7.94e-112	7.82e-110	1	LOC110260017	uncharacterized LOC110260017
100516005	2.5312	2.38e-06	1.26e-05	1	MATN3	matrilin 3
100126281	2.53092	2.15e-09	1.63e-08	1	CYP3A46	cytochrome P450 3A46
110260116	2.52908	1.2e-19	1.84e-18	1	LOC110260116	uncharacterized LOC110260116
100525104	2.51539	2.74e-12	2.71e-11	1	REL	REL protooncogene%2C NFkB subunit%2C transcript variant X1
100623441	2.50605	1.59e-08	1.09e-07	1	LOC100623441	sulfotransferase 1C4%2C transcript variant X2
100518118	2.49931	8.16e-22	1.37e-20	1	SNN	stannin
110260086	2.49731	0	0	1	NUPR1	nuclear protein 1%2C transcriptional regulator
100525283	2.49425	9.88e-42	3.14e-40	1	SEMA4C	semaphorin 4C%2C transcript variant X5
100624981	2.49157	1.95e-66	1.01e-64	1	2020-09-12	septin 12%2C transcript variant X1
396632	2.4897	0.0014	0.00463	1	BCL2L11	BCL2 like 11%2C transcript variant X8
110260087	2.48107	1.23e-175	2.04e-173	1	LOC110260087	uncharacterized LOC110260087
100512651	2.48087	7.64e-09	5.47e-08	1	STX1B	syntaxin 1B%2C transcript variant X1
100144503	2.47565	2.81e-167	4.21e-165	1	RHOB	ras homolog family member B%2C transcript variant X1
110260095	2.46874	0	0	1	NINJ1	ninjurin 1%2C transcript variant X2
110259931	2.46226	0.000373	0.0014	1	LOC110259931	uncharacterized LOC110259931%2C transcript variant X3
100623439	2.44637	2.91e-23	5.2e-22	1	PRRT2	proline rich transmembrane protein 2%2C transcript variant X3
100192439	2.4413	0.00093	0.00321	1	NCK2	NCK adaptor protein 2%2C transcript variant X14
100316853	2.42702	1.04e-39	3.16e-38	1	RRM2	ribonucleotide reductase regulatory subunit M2%2C transcript variant X2
100518832	2.42272	0	0	1	RMI2	RecQ mediated genome instability 2
100513075	2.42023	9.31e-16	1.17e-14	1	ZCWPW1	zinc finger CWtype and PWWP domain containing 1%2C transcript variant X6
100737937	2.41828	0.000823	0.00287	1	OTOF	otoferlin
100622743	2.41678	7.73e-34	1.97e-32	1	RAB11FIP5	RAB11 family interacting protein 5%2C transcript variant X2
100520485	2.40466	2.91e-08	1.94e-07	1	OTX1	orthodenticle homeobox 1
396662	2.39627	8.84e-05	0.000369	1	CD2	CD2 molecule
100511130	2.38547	6.24e-11	5.51e-10	1	CD48	CD48 molecule
110260197	2.38503	5.27e-09	3.84e-08	1	LOC110260197	ly6/neurotoxinlike protein 1
100155702	2.38202	1.97e-85	1.37e-83	1	INSRR	insulin receptor related receptor%2C transcript variant X1
396925	2.38047	3.99e-08	2.61e-07	1	VCAM1	vascular cell adhesion molecule 1
100157952	2.35037	0	0	1	HEY1	hes related family bHLH transcription factor with YRPW motif 1%2C transcript variant X1
100157276	2.33274	4.08e-30	9.32e-29	1	ADAMTS4	ADAM metallopeptidase with thrombospondin type 1 motif 4
100127489	2.33269	4.71e-51	1.83e-49	1	S100A9	S100 calcium binding protein A9%2C transcript variant X2
100153930	2.32877	0.0118	0.0311	1	S100A14	S100 calcium binding protein A14
106510042	2.32789	1.94e-06	1.03e-05	1	LOC106510042	uncharacterized LOC106510042
100514960	2.31513	4.71e-12	4.57e-11	1	SYPL2	synaptophysin like 2%2C transcript variant X1
100127488	2.30927	2.48e-28	5.36e-27	1	S100A8	S100 calcium binding protein A8
100525987	2.30679	4.19e-24	7.82e-23	1	TMEM74	transmembrane protein 74%2C transcript variant X1
110260389	2.2972	0.00388	0.0116	1	LOC110260389	uncharacterized LOC110260389
100151938	2.27299	0.00357	0.0108	1	GBP1	guanylate binding protein 1%2C interferoninducible%2C transcript variant X1
novel.311	2.25899	1.91e-173	2.99e-171	1
100154024	2.25671	0	0	1	IGSF8	immunoglobulin superfamily member 8
100152845	2.25346	1.63e-05	7.59e-05	1	ETV3L	ETS variant 3 like
100512602	2.25098	0.00569	0.0164	1	IGSF3	immunoglobulin superfamily member 3
100127136	2.23612	8.26e-09	5.88e-08	1	RDH10	retinol dehydrogenase 10
445537	2.23496	7.56e-218	1.68e-215	1	ST3GAL1	ST3 betagalactoside alpha2%2C3sialyltransferase 1%2C transcript variant X1
100155195	2.23096	0.00214	0.00677	1	LOC100155195	guanylatebinding protein 7
100623615	2.22474	0	0	1	LY6D	lymphocyte antigen 6 family member D
100152372	2.21741	0.000628	0.00225	1	RCSD1	RCSD domain containing 1
novel.420	2.21319	0.00154	0.00503	1
100523492	2.20711	7.24e-23	1.27e-21	1	LOC100523492	guanylatebinding protein 5%2C transcript variant X4
110260388	2.20623	0	0	1	LOC110260388	uncharacterized LOC110260388%2C transcript variant X1
100523668	2.19552	1.31e-06	7.14e-06	1	LOC100523668	guanylatebinding protein 2like%2C transcript variant X3
100153137	2.19156	1.27e-58	5.66e-57	1	GBP2	guanylate binding protein 2%2C interferoninducible
novel.387	2.18467	2.58e-11	2.35e-10	1
102165594	2.1833	3.33e-11	3.01e-10	1	LOC102165594	uncharacterized LOC102165594%2C transcript variant X3
106509942	2.17554	0.000881	0.00305	1	LOC106509942
100739115	2.17456	0.00278	0.00858	1	WISP1	WNT1 inducible signaling pathway protein 1%2C transcript variant X2
100156403	2.16212	4.99e-09	3.64e-08	1	LRRC8C	leucine rich repeat containing 8 family member C%2C transcript variant X2
100152754	2.15392	0.00135	0.00448	1	SDC2	syndecan 2
100514576	2.15046	0.000366	0.00137	1	ADAMTSL4	ADAMTS like 4%2C transcript variant X5
100301483	2.15003	0	0	1	S100A12	S100 calcium binding protein A12
100523310	2.14982	1.3e-284	3.93e-282	1	LOC100523310	guanylatebinding protein 6%2C transcript variant X1
397120	2.14846	8.33e-08	5.26e-07	1	SHAS2	hyaluronan synthase 2
100738127	2.14513	0.00577	0.0166	1	ETV3	ETS variant 3%2C transcript variant X1
110260387	2.13895	2.2e-246	5.52e-244	1	LOC110260387	uncharacterized LOC110260387
novel.433	2.13709	5.91e-06	2.96e-05	1
396677	2.12394	3.54e-68	1.9e-66	1	F3	coagulation factor III%2C tissue factor%2C transcript variant X1
100156071	2.12286	0.00671	0.019	1	NDRG1	Nmyc downstream regulated 1
100155594	2.11959	0	0	1	GPR161	G proteincoupled receptor 161%2C transcript variant X1
100156688	2.11332	7.58e-161	1.09e-158	1	PRMT6	protein arginine methyltransferase 6%2C transcript variant X1
110260238	2.10871	4.59e-07	2.66e-06	1	LOC110260238	uncharacterized LOC110260238%2C transcript variant X2
102161784	2.10105	7.3e-06	3.61e-05	1	LOC102161784	guanylatebinding protein 6like%2C transcript variant X1
100157652	2.09819	3.14e-11	2.84e-10	1	DENND2D	DENN domain containing 2D%2C transcript variant X3
100155273	2.09221	0.00407	0.0121	1	DENND3	DENN domain containing 3
100158101	2.08915	1.71e-11	1.58e-10	1	ARHGAP30	Rho GTPase activating protein 30%2C transcript variant X7
100153090	2.088	1.47e-40	4.56e-39	1	CTSS	cathepsin S
100513084	2.08686	4.45e-106	4.04e-104	1	CSF1	colony stimulating factor 1%2C transcript variant X2
100520842	2.086	6.35e-54	2.6e-52	1	IL17REL	interleukin 17 receptor E like%2C transcript variant X2
100513014	2.08587	4.56e-174	7.26e-172	1	SLC6A13	solute carrier family 6 member 13
100156062	2.08578	1.44e-84	9.81e-83	1	LOC100156062	apolipoprotein L3%2C transcript variant X5
100155546	2.08093	0.00859	0.0235	1	IL23A	interleukin 23 subunit alpha
110260578	2.07941	0.00196	0.00625	1	ITGA7	integrin subunit alpha 7
397274	2.07557	0.00123	0.00413	1	C1S	complement C1s%2C transcript variant X2
404701	2.07174	0	0	1	SP7	Sp7 transcription factor%2C transcript variant X3
100156970	2.06993	1.9e-06	1.01e-05	1	KLRB1	killer cell lectin like receptor B1%2C transcript variant X2
100522015	2.05388	2.82e-09	2.11e-08	1	GRASP	general receptor for phosphoinositides 1 associated scaffold protein
100737739	2.04951	7.62e-43	2.48e-41	1	RND1	Rho family GTPase 1
445464	2.03782	0.00351	0.0106	1	C1R	complement C1r
102157898	2.02759	0.000663	0.00236	1	FMNL3	formin like 3%2C transcript variant X11
110260637	2.02359	3e-11	2.72e-10	1	LOC110260637	uncharacterized LOC110260637
100153254	2.02276	1.9e-20	3.01e-19	1	CSF2RB	colony stimulating factor 2 receptor beta common subunit
novel.436	2.02213	1.31e-08	9.08e-08	1
100521013	2.0215	3.74e-183	6.7e-181	1	CLEC2D	Ctype lectin domain family 2 member D%2C transcript variant X1
100620800	2.01978	0	0	1	DCP1B	decapping mRNA 1B%2C transcript variant X6
100154851	2.01942	3.76e-38	1.1e-36	1	E2F7	E2F transcription factor 7
100512716	2.01055	8.11e-100	6.68e-98	1	SLC6A12	solute carrier family 6 member 12%2C transcript variant X1
100511695	2.00123	0.00168	0.00545	1	CLSTN3	calsyntenin 3%2C transcript variant X1
100626982	2.00046	2.51e-102	2.13e-100	1	RARG	retinoic acid receptor gamma%2C transcript variant X2
100622883	1.9891	1.4e-09	1.09e-08	1	NAV3	neuron navigator 3%2C transcript variant X8
100101923	1.98718	4.54e-06	2.31e-05	1	IGFBP6	insulin like growth factor binding protein 6%2C transcript variant X1
397573	1.97985	0.0195	0.048	1	STEAP1	STEAP family member 1
100516440	1.97779	0	0	1	B4GALNT1	beta1%2C4Nacetylgalactosaminyltransferase 1%2C transcript variant X1
novel.497	1.97474	1.02e-06	5.67e-06	1
100522738	1.97401	8.13e-37	2.28e-35	1	RBMS2	RNA binding motif single stranded interacting protein 2%2C transcript variant X4
100217379	1.97088	0	0	1	C1QTNF6	C1q and TNF related 6
100152462	1.96865	5.05e-44	1.7e-42	1	ACVR1B	activin A receptor type 1B%2C transcript variant X1
100155091	1.96461	5.71e-12	5.49e-11	1	ITGA5	integrin subunit alpha 5%2C transcript variant X2
397079	1.96457	4.24e-17	5.75e-16	1	ADA2	adenosine deaminase 2
100533202	1.96033	0.0124	0.0323	1	ARHGAP8	Rho GTPase activating protein 8%2C transcript variant X1
100627932	1.96032	2.57e-232	6.17e-230	1	HOXC6	homeobox C6%2C transcript variant X3
100154759	1.95727	5.32e-07	3.06e-06	1	HOXC4	homeobox C4%2C transcript variant X1
100517400	1.95435	0	0	1	ARHGEF25	Rho guanine nucleotide exchange factor 25%2C transcript variant X2
100620343	1.94922	0.00121	0.00408	1	DTX3	deltex E3 ubiquitin ligase 3%2C transcript variant X4
100514901	1.92906	1.8e-36	4.99e-35	1	BCL2L14	BCL2 like 14
100157750	1.92899	2.11e-38	6.23e-37	1	ENO2	enolase 2%2C transcript variant X1
102161895	1.9259	2.05e-296	6.55e-294	1	LOC102161895	uncharacterized LOC102161895%2C transcript variant X2
novel.441	1.92538	3.29e-16	4.24e-15	1		PF00105:Zinc finger, C4 type (two domains)|PF00104:Ligandbinding domain of nuclear hormone receptor
100624475	1.9128	4.34e-15	5.22e-14	1	TMTC1	transmembrane and tetratricopeptide repeat containing 1%2C transcript variant X1
100620827	1.91254	0.00282	0.00869	1	LOC100620827	uncharacterized LOC100620827%2C transcript variant X2
100518487	1.91062	0.00224	0.00705	1	TMCC3	transmembrane and coiledcoil domain family 3%2C transcript variant X3
100154036	1.90946	2.03e-27	4.3e-26	1	MICALL1	MICAL like 1
110260643	1.90761	0	0	1	LOC110260643	uncharacterized LOC110260643
100626912	1.90449	0.000211	0.000826	1	BHLHE41	basic helixloophelix family member e41%2C transcript variant X1
100101473	1.8969	0.0165	0.0417	1	BTG1	BTG antiproliferation factor 1
100521797	1.89564	2.6e-23	4.66e-22	1	GRIN2D	glutamate ionotropic receptor NMDA type subunit 2D
110255217	1.89483	0.017	0.0427	1	LOC110255217	interferon lambda3like
100516016	1.87611	2.44e-20	3.86e-19	1	CCL22	CC motif chemokine ligand 22
100144489	1.8754	0.00345	0.0104	1	GPR4	G proteincoupled receptor 4%2C transcript variant X2
100738302	1.87484	0.0153	0.039	1	CEACAM19	carcinoembryonic antigen related cell adhesion molecule 19%2C transcript variant X2
novel.565	1.87096	9.43e-20	1.45e-18	1
100625938	1.86473	0.00622	0.0177	1	DPF1	double PHD fingers 1%2C transcript variant X5
100623412	1.85827	2.9e-10	2.41e-09	1	CDH16	cadherin 16%2C transcript variant X2
100519719	1.85454	7.69e-26	1.53e-24	1	FAM167B	family with sequence similarity 167 member B%2C transcript variant X2
100623214	1.85174	0	0	1	DLGAP3	DLG associated protein 3%2C transcript variant X2
102161030	1.84767	0.00122	0.0041	1	LOC102161030	interferon lambda4
100621027	1.84335	1.56e-13	1.7e-12	1	CX3CL1	CX3C motif chemokine ligand 1
106508422	1.84011	5.51e-07	3.16e-06	1	LOC106508422	uncharacterized LOC106508422
397670	1.83811	1.66e-06	8.94e-06	1	RHCE	Rh blood group CcEe antigens
100515802	1.83746	6.99e-159	9.72e-157	1	LRFN1	leucine rich repeat and fibronectin type III domain containing 1
100737666	1.82861	0.000114	0.000467	1	COL16A1	collagen type XVI alpha 1 chain%2C transcript variant X4
100512905	1.82778	0.011	0.0293	1	LOC100512905	igLON family member 5
100621544	1.82721	1.19e-290	3.74e-288	1	RNF19B	ring finger protein 19B%2C transcript variant X2
110261036	1.82636	8.6e-87	6.11e-85	1	LOC110261036	uncharacterized LOC110261036
100624189	1.81911	4.58e-06	2.33e-05	1	FAM187B	family with sequence similarity 187 member B%2C transcript variant X2
100628082	1.81284	9.08e-37	2.54e-35	1	CLCNKA	chloride channel protein ClCKa%2C transcript variant X2
397446	1.80276	1.21e-12	1.23e-11	1	ECE1	endothelin converting enzyme 1
100628094	1.79594	8.15e-191	1.52e-188	1	NCCRP1	nonspecific cytotoxic cell receptor protein 1 homolog (zebrafish)
100518131	1.79143	2.98e-07	1.76e-06	1	PIK3CD	phosphatidylinositol4%2C5bisphosphate 3kinase catalytic subunit delta%2C transcript variant X5
100622305	1.78983	6.15e-115	6.38e-113	1	PTGIR	prostaglandin I2 (prostacyclin) receptor (IP)
100512419	1.78713	0	0	1	PLPP3	phospholipid phosphatase 3%2C transcript variant X1
106510510	1.78655	1.29e-15	1.6e-14	1	SBSN	suprabasin%2C transcript variant X1
100515551	1.78419	0	0	1	LOC100515551	sialic acidbinding Iglike lectin 5%2C transcript variant X2
100037941	1.7836	3.05e-113	3.04e-111	1	PDE4B	phosphodiesterase 4B%2C transcript variant X1
100515143	1.78279	0	0	1	RNF207	ring finger protein 207%2C transcript variant X3
100521628	1.77975	3.07e-10	2.55e-09	1	ARHGEF19	Rho guanine nucleotide exchange factor 19%2C transcript variant X4
106510450	1.77844	0	0	1	FOXF1	forkhead box F1%2C transcript variant X3
397610	1.77804	1.09e-14	1.28e-13	1	PPP1R14A	protein phosphatase 1 regulatory inhibitor subunit 14A%2C transcript variant X1
100524811	1.77586	0.00618	0.0176	1	SCNN1D	sodium channel epithelial 1 delta subunit%2C transcript variant X1
100737468	1.77417	5.94e-33	1.48e-31	1	IL34	interleukin 34%2C transcript variant X6
100510911	1.7627	5.48e-206	1.12e-203	1	CASZ1	castor zinc finger 1%2C transcript variant X1
110261148	1.76229	0.00927	0.0251	1	ZC3H12A	zinc finger CCCHtype containing 12A%2C transcript variant X1
100627365	1.76159	4.95e-07	2.86e-06	1	CPNE2	copine 2
100622612	1.7615	0.00612	0.0175	1	DACT3	dishevelled binding antagonist of beta catenin 3
100518432	1.75309	7.45e-16	9.41e-15	1	MYCL	MYCL protooncogene%2C bHLH transcription factor%2C transcript variant X1
100524810	1.75129	0.000437	0.00161	1	IGSF23	immunoglobulin superfamily member 23%2C transcript variant X2
novel.605	1.74911	7.3e-06	3.61e-05	1
100524441	1.7427	1.07e-15	1.34e-14	1	NFKBID	NFKB inhibitor delta%2C transcript variant X4
100515838	1.74187	6.13e-15	7.3e-14	1	ESPN	espin%2C transcript variant X3
100737399	1.73586	1.86e-22	3.21e-21	1	TNFRSF8	TNF receptor superfamily member 8%2C transcript variant X2
110261034	1.73552	0.000225	0.000875	1	LOC110261034	myeloid cell surface antigen CD33like%2C transcript variant X7
397458	1.72908	1.26e-08	8.74e-08	1	SLC9A1	solute carrier family 9 member A1
100626687	1.72692	2.17e-19	3.28e-18	1	PIEZO2	piezo type mechanosensitive ion channel component 2
110261156	1.72441	0.00128	0.00426	1	KIAA0754	KIAA0754 ortholog
100518612	1.72271	0.0147	0.0376	1	MFSD2A	major facilitator superfamily domain containing 2A%2C transcript variant X2
445526	1.72202	1.98e-25	3.88e-24	1	CA11	carbonic anhydrase 11%2C transcript variant X2
100521017	1.71798	9.42e-303	3.06e-300	1	PLAUR	plasminogen activator%2C urokinase receptor
100513016	1.71767	8.16e-122	9.11e-120	1	MTSS1L	MTSS1L%2C IBAR domain containing%2C transcript variant X3
106509492	1.71643	1.4e-05	6.59e-05	1	LOC106509492	carcinoembryonic antigenrelated cell adhesion molecule 5like
100515384	1.71598	3.96e-228	9.13e-226	1	DMRTA2	DMRT like family A2%2C transcript variant X2
100628001	1.71239	7.75e-05	0.000326	1	MARCKSL1	MARCKS like 1
110261250	1.71147	0.000257	0.000992	1	LOC110261250	uncharacterized LOC110261250
100517288	1.70783	2e-12	2e-11	1	HSPG2	heparan sulfate proteoglycan 2%2C transcript variant X6
100316849	1.70584	0.000614	0.0022	1	ZFP36	ZFP36 ring finger protein
100739199	1.70569	6.01e-08	3.86e-07	1	PLEKHG2	pleckstrin homology and RhoGEF domain containing G2
100737107	1.69618	3.86e-75	2.31e-73	1	IFFO2	intermediate filament family orphan 2%2C transcript variant X2
110261042	1.69461	0.00389	0.0116	1	LOC110261042	uncharacterized LOC110261042
novel.545	1.69154	3.41e-24	6.41e-23	1
100626407	1.6913	1.91e-16	2.5e-15	1	LOC100626407	cationic amino acid transporter 3
100623582	1.67888	2.24e-05	0.000103	1	NBL1	neuroblastoma 1%2C DAN family BMP antagonist%2C transcript variant X1
100523973	1.67109	0	0	1	PTAFR	platelet activating factor receptor%2C transcript variant X2
397196	1.66882	1.56e-12	1.58e-11	1	DPEP1	dipeptidase 1 (renal)%2C transcript variant X1
100514847	1.66771	2.11e-69	1.16e-67	1	GJB5	gap junction protein beta 5
100627651	1.66469	1.1e-05	5.28e-05	1	CTNNBIP1	catenin beta interacting protein 1%2C transcript variant X3
100512968	1.65767	2.64e-159	3.7e-157	1	AHDC1	AThook DNA binding motif containing 1
100144439	1.65627	0.0201	0.0493	1	AZIN2	antizyme inhibitor 2
100621111	1.65477	6.06e-05	0.000259	1	NFKBIB	NFKB inhibitor beta
100515955	1.64921	1.53e-101	1.27e-99	1	PTPRU	protein tyrosine phosphatase%2C receptor type U%2C transcript variant X7
100622120	1.64865	1.07e-19	1.64e-18	1	IFNLR1	interferon lambda receptor 1%2C transcript variant X1
100627329	1.64553	7.43e-07	4.21e-06	1	SSBP3	single stranded DNA binding protein 3%2C transcript variant X4
100620771	1.64526	1.1e-65	5.64e-64	1	SYNC	syncoilin%2C intermediate filament protein%2C transcript variant X4
novel.646	1.63994	1.21e-25	2.38e-24	1
397086	1.63975	0.00164	0.00533	1	TNF	tumor necrosis factor
100626139	1.63915	2.3e-05	0.000105	1	BTN1A1	butyrophilin subfamily 1 member A1
100294688	1.63666	3.36e-37	9.5e-36	1	UBD	ubiquitin D
106504234	1.63622	0	0	1	LOC106504234	putative olfactory receptor 2I1
733644	1.632	0.00178	0.00574	1	RHCG	Rh family C glycoprotein%2C transcript variant X1
100157535	1.63076	6.45e-05	0.000275	1	TMEM151B	transmembrane protein 151B
100623369	1.62792	9.21e-07	5.16e-06	1	SEMA7A	semaphorin 7A (John Milton Hagen blood group)%2C transcript variant X1
100156534	1.62606	0.00405	0.0121	1	HCN4	hyperpolarization activated cyclic nucleotide gated potassium channel 4
100154770	1.62236	0.00464	0.0136	1	IER3	immediate early response 3
100513936	1.61314	5.38e-21	8.78e-20	1	SLC25A29	solute carrier family 25 member 29%2C transcript variant X3
novel.664	1.61053	0.00313	0.00956	1
110255240	1.60928	2.52e-14	2.91e-13	1	BDKRB2	bradykinin receptor B2%2C transcript variant X1
100153365	1.60722	9.19e-86	6.47e-84	1	CD83	CD83 molecule%2C transcript variant X1
396915	1.60721	1.21e-85	8.46e-84	1	EDN1	endothelin 1
110261507	1.60527	1.75e-19	2.66e-18	1	LOC110261507
100153387	1.60401	0	0	1	SLADQA1	MHC class II histocompatibility antigen SLADQA%2C transcript variant X1
110261491	1.59997	2.7e-06	1.41e-05	1	LOC110261491	uncharacterized LOC110261491%2C transcript variant X1
100156840	1.59962	6.95e-69	3.77e-67	1	TBC1D2B	TBC1 domain family member 2B%2C transcript variant X2
100511141	1.59937	0.0198	0.0488	1	VASH1	vasohibin 1
100621059	1.59898	2.46e-175	4.03e-173	1	ADGRF2	adhesion G proteincoupled receptor F2
100037921	1.59881	3.43e-51	1.34e-49	1	SLADQB1	SLADQ beta1 domain
106504434	1.59835	4.8e-23	8.46e-22	1	LOC106504434	uncharacterized LOC106504434%2C transcript variant X1
406188	1.59779	0.0016	0.0052	1	NFKBIA	NFKB inhibitor alpha
100520915	1.5958	0.00717	0.0201	1	COL11A2	collagen type XI alpha 2 chain%2C transcript variant X3
110261545	1.58819	5.99e-62	2.86e-60	1	MEX3B	mex3 RNA binding family member B%2C transcript variant X2
397400	1.58731	2.71e-14	3.13e-13	1	TGFB3	transforming growth factor beta 3%2C transcript variant X1
106507710	1.58553	4.6e-40	1.42e-38	1	LOC106507710	uncharacterized LOC106507710%2C transcript variant X3
100126851	1.58431	3.45e-15	4.15e-14	1	SERPINB9	serpin peptidase inhibitor%2C clade B (ovalbumin)%2C member 9
106504512	1.58376	3.89e-71	2.23e-69	1	LOC106504512	uncharacterized LOC106504512%2C transcript variant X2
100155589	1.57717	1.79e-56	7.7e-55	1	FAM177A1	family with sequence similarity 177 member A1%2C transcript variant X1
100154659	1.57682	3.74e-19	5.61e-18	1	SPTB	spectrin beta%2C erythrocytic%2C transcript variant X1
106504303	1.57404	0.0123	0.0322	1	LOC106504303	uncharacterized LOC106504303%2C transcript variant X3
100153486	1.57348	0.0123	0.0322	1	NFKBIE	NFKB inhibitor epsilon
110261573	1.57114	0.0112	0.0296	1	LOC110261573	uncharacterized LOC110261573
106504342	1.57093	6.71e-37	1.88e-35	1	LOC106504342	uncharacterized LOC106504342%2C transcript variant X1
100158151	1.5701	6.42e-183	1.14e-180	1	GRAMD2A	GRAM domain containing 2A%2C transcript variant X1
100153907	1.56739	0.000352	0.00133	1	FOXP4	forkhead box P4
100515556	1.56455	0.00187	0.00599	1	SLC25A47	solute carrier family 25 member 47%2C transcript variant X1
100135050	1.56109	1.58e-05	7.4e-05	1	SLADMB	MHC class II%2C DM beta
100135049	1.56029	0.00958	0.0258	1	SLADOB	MHC class II%2C DO beta%2C transcript variant X2
100154866	1.55647	5.2e-181	9.03e-179	1	KCNK5	potassium two pore domain channel subfamily K member 5
100154178	1.55418	5.56e-11	4.94e-10	1	NEDD9	neural precursor cell expressed%2C developmentally downregulated 9%2C transcript variant X3
100154536	1.55372	2.24e-11	2.06e-10	1	PCNX1	pecanex homolog 1 (Drosophila)%2C transcript variant X1
100513412	1.55202	4.17e-24	7.8e-23	1	ACTN1	actinin alpha 1
100155145	1.54941	0.00032	0.00121	1	SERPINB1	serpin family B member 1
100155972	1.54938	5.85e-06	2.93e-05	1	FAM83B	family with sequence similarity 83 member B
100154835	1.5483	5.73e-75	3.42e-73	1	MOCS1	molybdenum cofactor synthesis 1
100519608	1.54358	0	0	1	HIVEP1	human immunodeficiency virus type I enhancer binding protein 1%2C transcript variant X1
100037293	1.53895	1.11e-05	5.34e-05	1	SLA1	MHC class I antigen 1%2C transcript variant X3
100512665	1.53503	7.59e-11	6.68e-10	1	TBC1D22B	TBC1 domain family member 22B
106504695	1.53271	1.84e-15	2.27e-14	1	LOC106504695	uncharacterized LOC106504695
106504694	1.52885	4.84e-06	2.45e-05	1	LOC106504694	uncharacterized LOC106504694%2C transcript variant X4
100169744	1.52866	1.18e-07	7.3e-07	1	CXCL11	CXC motif chemokine ligand 11%2C transcript variant X1
106507819	1.52823	7.48e-10	5.99e-09	1	LOC106507819	uncharacterized LOC106507819
100511942	1.52587	0.0129	0.0336	1	PPEF2	protein phosphatase with EFhand domain 2
100135681	1.52544	4.34e-174	6.99e-172	1	CXCL9	CXC motif chemokine ligand 9
494019	1.52337	0.0144	0.0368	1	CXCL10	CXC motif chemokine ligand 10
100626442	1.52261	0.00156	0.00509	1	DCHS2	dachsous cadherinrelated 2
110262153	1.52236	2.81e-11	2.55e-10	1	LOC110262153	uncharacterized LOC110262153%2C transcript variant X2
397137	1.52195	0.000408	0.00152	1	IBSP	integrin binding sialoprotein
100525396	1.51995	1.17e-09	9.15e-09	1	LOC100525396	growthregulated protein homolog gammalike%2C transcript variant X1
396880	1.51816	0.000417	0.00155	1	CXCL8	CXC motif chemokine ligand 8
102157763	1.51759	9.15e-62	4.34e-60	1	LOC102157763
414904	1.51407	7.59e-68	4.02e-66	1	CXCL2	chemokine (CXC motif) ligand 2
396623	1.51406	2.47e-21	4.1e-20	1	TLR2	toll like receptor 2%2C transcript variant X1
100628129	1.51163	5.34e-156	7.38e-154	1	EMCN	endomucin
100521735	1.50575	0.00657	0.0186	1	NAAA	Nacylethanolamine acid amidase
106510575	1.50343	4.85e-10	3.97e-09	1	LOC106510575	uncharacterized LOC106510575
novel.695	1.50182	0.000676	0.0024	1
100521464	1.50152	0.00145	0.00478	1	ARHGAP10	Rho GTPase activating protein 10%2C transcript variant X1
404277	1.49778	2.44e-104	2.15e-102	1	TEC	tec protein tyrosine kinase%2C transcript variant X4
106510569	1.4972	7.41e-08	4.71e-07	1	LOC106510569	translation initiation factor IF2like
100514243	1.49653	2.92e-32	7.1e-31	1	PRDM8	PR/SET domain 8%2C transcript variant X2
397683	1.49482	0.0145	0.0372	1	IL15	interleukin 15%2C transcript variant X6
100513746	1.49451	0.00107	0.00363	1	NOCT	nocturnin%2C transcript variant X2
100511892	1.49372	2.37e-41	7.51e-40	1	GOLT1A	golgi transport 1A%2C transcript variant X1
100624857	1.49358	3.81e-11	3.43e-10	1	DRD2	dopamine receptor D2%2C transcript variant X2
397691	1.49	4.69e-05	0.000204	1	APOA1	apolipoprotein A1
100521638	1.48789	3.71e-07	2.16e-06	1	RASSF5	Ras association domain family member 5%2C transcript variant X1
110255483	1.4878	6e-09	4.34e-08	1	LOC110255483
100038024	1.48665	0	0	1	IL19	interleukin 19
100512797	1.48647	3.21e-51	1.25e-49	1	GVIN1	GTPase%2C very large interferon inducible 1
102161637	1.48615	0.000769	0.0027	1	LOC102161637	uncharacterized LOC102161637%2C transcript variant X4
100622861	1.4833	1.16e-07	7.15e-07	1	ETNK2	ethanolamine kinase 2%2C transcript variant X1
396865	1.47459	2.67e-35	7.24e-34	1	CHI3L1	chitinase 3 like 1
100522695	1.47296	0.00138	0.00457	1	IL20	interleukin 20
110255360	1.47204	4.27e-71	2.43e-69	1	LOC110255360	interferoninduced very large GTPase 1like%2C transcript variant X4
110255361	1.46704	7.97e-21	1.29e-19	1	LOC110255361	interferoninduced very large GTPase 1like%2C transcript variant X4
100525601	1.46564	8.09e-27	1.67e-25	1	VASH2	vasohibin 2%2C transcript variant X1
100512849	1.45347	0.0187	0.0464	1	P2RY6	pyrimidinergic receptor P2Y6%2C transcript variant X2
100522888	1.449	0.000476	0.00174	1	FCAMR	Fc fragment of IgA and IgM receptor
100521508	1.4472	5.68e-237	1.4e-234	1	TMEM243	transmembrane protein 243%2C transcript variant X1
novel.787	1.44674	2.53e-38	7.45e-37	1
106508612	1.43087	0.00452	0.0133	1	LOC106508612	uncharacterized LOC106508612
100623553	1.42341	2.07e-08	1.4e-07	1	RGS8	regulator of G protein signaling 8%2C transcript variant X12
100522202	1.41962	0.0108	0.0289	1	GNG11	G protein subunit gamma 11
399500	1.41794	1.19e-05	5.68e-05	1	IL6	interleukin 6
100511149	1.41791	1.96e-123	2.22e-121	1	GLCCI1	glucocorticoid induced 1%2C transcript variant X1
397681	1.41733	2.67e-69	1.45e-67	1	APOA4	apolipoprotein A4
100627912	1.41652	1.17e-31	2.79e-30	1	GDPD5	glycerophosphodiester phosphodiesterase domain containing 5%2C transcript variant X1
110255459	1.41411	0.000505	0.00184	1	LOC110255459	uncharacterized LOC110255459
397346	1.41344	0.0082	0.0226	1	MMP13	matrix metallopeptidase 13%2C transcript variant X2
100512427	1.41245	1.03e-39	3.15e-38	1	CLMP	CXADR like membrane protein%2C transcript variant X3
100048932	1.41089	9.55e-05	0.000396	1	BTG2	BTG antiproliferation factor 2
100622590	1.40994	0	0	1	BIRC3	baculoviral IAP repeat containing 3
110255468	1.40802	1.76e-08	1.2e-07	1	LOC110255468	uncharacterized LOC110255468
397590	1.40411	2.19e-86	1.55e-84	1	PTGS2	prostaglandinendoperoxide synthase 2
396939	1.40303	0.00674	0.019	1	MMP20	matrix metallopeptidase 20
397021	1.40278	7.53e-197	1.47e-194	1	TAGLN	transgelin
100515679	1.39565	2.71e-161	3.92e-159	1	CXCR5	CXC motif chemokine receptor 5
100037284	1.3956	2.27e-189	4.18e-187	1	ITGB8	integrin subunit beta 8%2C transcript variant X3
100626235	1.39436	1.79e-28	3.87e-27	1	SLC45A3	solute carrier family 45 member 3%2C transcript variant X1
100512622	1.3893	0.000192	0.00076	1	GSAP	gammasecretase activating protein
100622715	1.38567	3.28e-137	4.08e-135	1	CFAP69	cilia and flagella associated protein 69%2C transcript variant X2
100626991	1.38481	0.0089	0.0242	1	MACC1	MACC1%2C MET transcriptional regulator
100520144	1.38412	1.3e-36	3.63e-35	1	TFPI2	tissue factor pathway inhibitor 2
100511889	1.38395	2.89e-09	2.16e-08	1	ZC3H12C	zinc finger CCCHtype containing 12C%2C transcript variant X4
397057	1.38182	2.39e-23	4.3e-22	1	IL18	interleukin 18%2C transcript variant X1
100627220	1.3807	1.55e-40	4.82e-39	1	TMCC2	transmembrane and coiledcoil domain family 2%2C transcript variant X1
106504942	1.37921	0.00295	0.00904	1	FAM72A	family with sequence similarity 72 member A%2C transcript variant X3
novel.812	1.37886	1.12e-101	9.35e-100	1
100512733	1.37762	0.0028	0.00863	1	HHAT	hedgehog acyltransferase
100737427	1.37657	4.1e-16	5.26e-15	1	CCDC146	coiledcoil domain containing 146
100628130	1.37613	9e-09	6.38e-08	1	SCN3B	sodium voltagegated channel beta subunit 3%2C transcript variant X4
110255583	1.36672	0.00446	0.0132	1	LOC110255583
100516689	1.36382	5.36e-287	1.65e-284	1	C10H1orf115	chromosome 10 C1orf115 homolog
novel.853	1.35878	2.5e-23	4.5e-22	1
494464	1.35594	2.27e-81	1.5e-79	1	CCL19	CC motif chemokine ligand 19
100144476	1.35534	1.06e-39	3.21e-38	1	TLR5	toll like receptor 5
100518508	1.35387	2.69e-176	4.53e-174	1	JCAD	junctional cadherin 5 associated%2C transcript variant X2
396814	1.35253	0.00685	0.0193	1	IL2RA	interleukin 2 receptor subunit alpha%2C transcript variant X1
100516289	1.35005	6.03e-09	4.35e-08	1	PFKFB3	6phosphofructo2kinase/fructose2%2C6biphosphatase 3%2C transcript variant X6
novel.847	1.34802	9.7e-197	1.87e-194	1
100515919	1.3478	0.00528	0.0153	1	CTSL	cathepsin L
100519727	1.34478	0.0185	0.0458	1	FRMD3	FERM domain containing 3%2C transcript variant X4
110255675	1.34277	0.00975	0.0262	1	KIAA1161	KIAA1161 ortholog
102166829	1.33724	4.39e-192	8.27e-190	1	DHTKD1	dehydrogenase E1 and transketolase domain containing 1%2C transcript variant X2
396723	1.33321	3.06e-05	0.000137	1	DDX58	DExD/Hbox helicase 58%2C transcript variant X3
novel.900	1.33175	1.12e-61	5.27e-60	1		PF00607:gag gene protein p24 (core nucleocapsid protein)|PF14787:GAGpolyprotein viral zincfinger|PF00098:Zinc knuckle|PF00692:dUTPase|PF00077:Retroviral aspartyl protease
414911	1.3296	1.73e-06	9.3e-06	1	EDNRB	endothelin receptor type B%2C transcript variant X1
100738464	1.32958	2.49e-10	2.09e-09	1	TMEM255B	transmembrane protein 255B%2C transcript variant X1
100524951	1.32165	6.19e-46	2.16e-44	1	ACOD1	aconitate decarboxylase 1%2C transcript variant X1
100522569	1.31964	1.24e-117	1.33e-115	1	LOC100522569	complement C1q and tumor necrosis factorrelated protein 9%2C transcript variant X1
100038026	1.31859	2.55e-09	1.92e-08	1	TNFSF13B	TNF superfamily member 13b%2C transcript variant X3
100623824	1.31789	1e-07	6.25e-07	1	DCLK1	doublecortin like kinase 1%2C transcript variant X4
397077	1.31771	5.59e-57	2.41e-55	1	FOXO1	forkhead box O1
100519683	1.31458	8.53e-308	2.82e-305	1	RASA3	RAS p21 protein activator 3%2C transcript variant X2
396859	1.31262	3.49e-06	1.8e-05	1	NOS2	nitric oxide synthase 2%2C transcript variant X3
494459	1.30754	0.000959	0.0033	1	CCL3L1	chemokine (CC motif) ligand 3like 1
396663	1.30548	0.00484	0.0142	1	CCR7	CC motif chemokine receptor 7
100623358	1.30385	6.05e-05	0.000259	1	CD300LB	CD300 molecule like family member b
396613	1.30003	1.93e-13	2.08e-12	1	CCL5	CC motif chemokine ligand 5
100525607	1.29783	2.73e-19	4.12e-18	1	NGFR	nerve growth factor receptor
106505509	1.29582	7.75e-181	1.33e-178	1	LOC106505509	uncharacterized LOC106505509
100511101	1.2956	9.73e-08	6.09e-07	1	TAC4	tachykinin 4 (hemokinin)%2C transcript variant X1
100515857	1.29478	2.77e-258	7.46e-256	1	LOC100515857	CC motif chemokine 3
396851	1.29344	0.00178	0.00573	1	PIK3R5	phosphoinositide3kinase regulatory subunit 5
397422	1.2913	0.00358	0.0108	1	CCL2	chemokine (CC motif) ligand 2
100625164	1.29081	3.1e-81	2.05e-79	1	FOXN1	forkhead box N1
100517914	1.29033	0.00112	0.00379	1	PLXDC1	plexin domain containing 1%2C transcript variant X1
100518148	1.28795	0.00383	0.0115	1	HEATR9	HEAT repeat containing 9
100513818	1.28575	0.00188	0.00604	1	ZMYND15	zinc finger MYNDtype containing 15
100513308	1.28292	4.68e-34	1.2e-32	1	TM4SF5	transmembrane 4 L six family member 5
396668	1.28248	0.000371	0.00139	1	CCL4	CC motif chemokine ligand 4
100515233	1.28057	2.27e-11	2.08e-10	1	TANC2	tetratricopeptide repeat%2C ankyrin repeat and coiledcoil containing 2%2C transcript variant X6
100498721	1.27847	1.98e-36	5.48e-35	1	MIR3652	microRNA 3652
100736966	1.2751	0	0	1	PPP1R1B	protein phosphatase 1 regulatory inhibitor subunit 1B%2C transcript variant X4
100621753	1.27332	4.52e-16	5.77e-15	1	PHOSPHO1	phosphoethanolamine/phosphocholine phosphatase%2C transcript variant X4
100516106	1.27264	1.21e-97	9.55e-96	1	MRC2	mannose receptor C type 2
100144490	1.27193	1.19e-20	1.92e-19	1	IGFBP4	insulin like growth factor binding protein 4
novel.938	1.27159	0.00276	0.00853	1
100525835	1.26796	0.00801	0.0221	1	LOC100525835	arachidonate 15lipoxygenase B%2C transcript variant X1
100520974	1.26761	0.00987	0.0265	1	TRIM47	tripartite motif containing 47
100625890	1.26109	1.6e-06	8.63e-06	1	SLFN11	schlafen family member 11%2C transcript variant X1
100523818	1.2608	1.26e-58	5.65e-57	1	TTLL6	tubulin tyrosine ligase like 6%2C transcript variant X2
100522100	1.26063	0.000125	0.000508	1	APOH	apolipoprotein H%2C transcript variant X2
100737777	1.25949	5.07e-05	0.000219	1	HS3ST3B1	heparan sulfateglucosamine 3sulfotransferase 3B1
100144440	1.25939	7.94e-123	8.92e-121	1	TOB1	transducer of ERBB2%2C 1
102165781	1.25852	7.52e-274	2.2e-271	1	LOC102165781	uncharacterized LOC102165781
100625536	1.25738	0.0195	0.0482	1	GUCY2D	guanylate cyclase 2D%2C retinal%2C transcript variant X2
100517053	1.25544	0.0149	0.0379	1	ITGA3	integrin subunit alpha 3
106505520	1.25508	4.55e-09	3.33e-08	1	LOC106505520	uncharacterized LOC106505520
100519513	1.25504	4.02e-16	5.16e-15	1	SP6	Sp6 transcription factor%2C transcript variant X2
396839	1.2527	1.69e-21	2.82e-20	1	CSF3	colony stimulating factor 3%2C transcript variant X1
100514368	1.25198	1.12e-24	2.14e-23	1	ARHGAP23	Rho GTPase activating protein 23
397550	1.25171	6.03e-174	9.52e-172	1	STAT5A	signal transducer and activator of transcription 5A%2C transcript variant X1
100517493	1.24895	0.00228	0.00718	1	MTMR4	myotubularin related protein 4%2C transcript variant X1
100521862	1.24831	4.98e-109	4.79e-107	1	TNS4	tensin 4
100516934	1.24613	1.21e-172	1.85e-170	1	RASL10B	RAS like family 10 member B%2C transcript variant X4
100520585	1.2453	7.31e-68	3.88e-66	1	FMNL1	formin like 1%2C transcript variant X7
733648	1.24479	1.05e-277	3.12e-275	1	STAT3	signal transducer and activator of transcription 3
100511410	1.24475	5.8e-06	2.91e-05	1	PDZRN3	PDZ domain containing ring finger 3%2C transcript variant X1
100739158	1.24315	9.18e-234	2.23e-231	1	SUCNR1	succinate receptor 1
100526376	1.242	6.98e-148	9.13e-146	1	MIR155	microRNA 155
397053	1.23968	0.0169	0.0425	1	IL12A	interleukin 12A
100156039	1.23852	0.00153	0.00501	1	SLC38A3	solute carrier family 38 member 3%2C transcript variant X1
100626261	1.23746	9.11e-230	2.13e-227	1	C13H3orf52	chromosome 13 C3orf52 homolog
100620381	1.23674	1.09e-63	5.45e-62	1	DPPA2	developmental pluripotency associated 2
100152254	1.23578	0.0197	0.0486	1	PLXND1	plexin D1%2C transcript variant X1
100620489	1.23475	2.79e-09	2.09e-08	1	TM4SF19	transmembrane 4 L six family member 19%2C transcript variant X1
100621467	1.23381	0.0106	0.0282	1	ICOSLG	inducible Tcell costimulator ligand%2C transcript variant X2
100516578	1.23156	0.0194	0.0479	1	CCDC80	coiledcoil domain containing 80
106505672	1.2293	0.00439	0.013	1	IRAK2	interleukin 1 receptor associated kinase 2
100620323	1.22895	1.62e-20	2.59e-19	1	ILDR1	immunoglobulin like domain containing receptor 1
106504156	1.22531	1.79e-12	1.8e-11	1	C13H3orf70	chromosome 13 C3orf70 homolog
110256492	1.22469	2e-254	5.3e-252	1	LOC110256492	uncharacterized LOC110256492%2C transcript variant X6
100152919	1.22264	3.8e-13	4.03e-12	1	HEG1	heart development protein with EGF like domains 1
100515055	1.22259	0.00464	0.0136	1	PXYLP1	2phosphoxylose phosphatase 1%2C transcript variant X3
novel.1058	1.22148	1.77e-10	1.51e-09	1
100521990	1.21803	0.0164	0.0414	1	LRIG1	leucine rich repeats and immunoglobulin like domains 1
100520273	1.21584	6.29e-95	4.82e-93	1	LOC100520273	poly [ADPribose] polymerase 15
100524460	1.21489	0.00659	0.0187	1	FRMD4B	FERM domain containing 4B%2C transcript variant X10
100125829	1.21194	0.0185	0.046	1	MUC13	mucin 13%2C cell surface associated
110255177	1.20976	3.02e-48	1.1e-46	1	SLC5A3	solute carrier family 5 member 3
novel.993	1.20925	5.28e-70	2.95e-68	1
100271878	1.20735	1.51e-53	6.14e-52	1	KCNMB3	potassium calciumactivated channel subfamily M regulatory beta subunit 3%2C transcript variant X2
397161	1.20665	0	0	1	CD80	CD80 molecule%2C transcript variant X2
100533555	1.20505	1.92e-75	1.15e-73	1	IFNAR2	interferon alpha and beta receptor subunit 2%2C transcript variant X4
100157058	1.20245	2.65e-116	2.8e-114	1	FILIP1L	filamin A interacting protein 1 like%2C transcript variant X1
100620416	1.20175	2.43e-69	1.33e-67	1	ABCG1	ATP binding cassette subfamily G member 1
100524587	1.19952	1.67e-47	6.01e-46	1	TIAM1	Tcell lymphoma invasion and metastasis 1%2C transcript variant X3
100302019	1.1989	1.51e-08	1.04e-07	1	CLDN16	claudin 16%2C transcript variant X1
100134978	1.19868	3.78e-104	3.3e-102	1	XIRP1	xin actin binding repeat containing 1
110256417	1.19644	7.34e-14	8.15e-13	1	FSTL1	follistatin like 1%2C transcript variant X1
397269	1.19571	2.48e-27	5.23e-26	1	ALCAM	activated leukocyte cell adhesion molecule%2C transcript variant X4
106505836	1.19198	6.49e-53	2.61e-51	1	LOC106505836	uncharacterized LOC106505836%2C transcript variant X1
100517374	1.19187	0.0144	0.037	1	BACE2	betasite APPcleaving enzyme 2%2C transcript variant X3
102160340	1.19184	0.00089	0.00308	1	LOC102160340	uncharacterized LOC102160340
100737352	1.19155	0.00586	0.0168	1	ACKR2	atypical chemokine receptor 2%2C transcript variant X9
100152413	1.18999	1.28e-13	1.4e-12	1	SFMBT1	Scmlike with four mbt domains 1%2C transcript variant X4
novel.1067	1.18824	0.00388	0.0116	1
396657	1.1858	3.19e-252	8.1e-250	1	IL10RB	interleukin 10 receptor subunit beta
110256415	1.18402	0.00593	0.017	1	POLQ	DNA polymerase theta%2C transcript variant X1
100156951	1.18278	7.15e-10	5.75e-09	1	MB21D2	Mab21 domain containing 2%2C transcript variant X1
novel.994	1.17953	0.00138	0.00456	1
100513757	1.1736	9.87e-07	5.51e-06	1	CDHR4	cadherin related family member 4%2C transcript variant X1
100514873	1.17279	2.32e-07	1.39e-06	1	BHLHE40	basic helixloophelix family member e40%2C transcript variant X2
100626059	1.17274	3.43e-43	1.12e-41	1	LRRFIP2	LRR binding FLII interacting protein 2%2C transcript variant X2
100520981	1.17268	3.27e-05	0.000146	1	NFKBIZ	NFKB inhibitor zeta%2C transcript variant X1
100157947	1.17225	4.6e-81	3e-79	1	NUGGC	nuclear GTPase%2C germinal center associated
503661	1.17094	7.76e-11	6.81e-10	1	ADORA2A	adenosine A2a receptor
397503	1.17073	6.85e-08	4.38e-07	1	SFTPA1	surfactant protein A1
100157065	1.16687	1.99e-13	2.14e-12	1	ASAH2	Nacylsphingosine amidohydrolase 2%2C transcript variant X2
102162220	1.16628	3.68e-14	4.18e-13	1	GOLGA7B	golgin A7 family member B%2C transcript variant X3
574060	1.16586	2.22e-09	1.68e-08	1	MYOZ1	myozenin 1%2C transcript variant X2
396985	1.16248	1.51e-37	4.37e-36	1	PLAU	plasminogen activator%2C urokinase
100152580	1.16245	0.00108	0.00369	1	RASSF4	Ras association domain family member 4%2C transcript variant X12
110256713	1.16216	3e-27	6.29e-26	1	PRAME	preferentially expressed antigen in melanoma
100152612	1.16182	1.84e-07	1.11e-06	1	PPIF	peptidylprolyl isomerase F%2C transcript variant X2
100155919	1.16125	0	0	1	UPB1	betaureidopropionase 1%2C transcript variant X1
595119	1.16042	9.75e-09	6.88e-08	1	OASL	2'5'oligoadenylate synthetase like
100155467	1.15979	5.84e-36	1.6e-34	1	IFIT2	interferon induced protein with tetratricopeptide repeats 2%2C transcript variant X1
102158192	1.15935	0.0145	0.0371	1	LOC102158192	uncharacterized LOC102158192
106505966	1.15896	6.35e-13	6.61e-12	1	LOC106505966	uncharacterized LOC106505966
106505960	1.15766	8.34e-65	4.21e-63	1	LOC106505960	uncharacterized LOC106505960
100155596	1.15732	2.33e-05	0.000106	1	HRK	harakiri%2C BCL2 interacting protein
106506033	1.15632	0.000321	0.00122	1	LOC106506033	uncharacterized LOC106506033
102164386	1.15626	3.16e-217	6.93e-215	1	HCAR2	hydroxycarboxylic acid receptor 2
100157918	1.15533	2.32e-151	3.1e-149	1	PLEKHS1	pleckstrin homology domain containing S1%2C transcript variant X5
102158194	1.15423	0.0109	0.0291	1	LOC102158194
396762	1.15334	2.9e-14	3.34e-13	1	FGFR2	fibroblast growth factor receptor 2
novel.1145	1.15124	2.89e-232	6.85e-230	1
100152834	1.1476	8.83e-182	1.55e-179	1	PIWIL2	piwi like RNAmediated gene silencing 2%2C transcript variant X1
100153077	1.14755	5.54e-21	9.01e-20	1	OPN4	opsin 4
100739639	1.14717	6.94e-07	3.95e-06	1	LOC100739639
100153287	1.14557	7.55e-08	4.8e-07	1	HCAR1	hydroxycarboxylic acid receptor 1
110256808	1.14463	3.52e-27	7.35e-26	1	LOC110256808	uncharacterized LOC110256808
novel.1103	1.14384	1.81e-53	7.36e-52	1
100151968	1.14331	3.45e-10	2.85e-09	1	CHST3	carbohydrate sulfotransferase 3%2C transcript variant X1
100153821	1.14067	2.63e-10	2.2e-09	1	DDIT4	DNA damage inducible transcript 4
100157585	1.1398	3.54e-105	3.17e-103	1	ENTPD7	ectonucleoside triphosphate diphosphohydrolase 7%2C transcript variant X2
100156492	1.13887	0	0	1	NEFH	neurofilament heavy
novel.1156	1.13881	2.91e-06	1.52e-05	1
100155595	1.13843	0.0177	0.0442	1	SDS	serine dehydratase
396826	1.13816	1.9e-06	1.01e-05	1	FAS	Fas cell surface death receptor
399503	1.1355	2.2e-267	6.13e-265	1	LIF	LIF%2C interleukin 6 family cytokine%2C transcript variant X1
100157140	1.13488	1.27e-69	6.99e-68	1	ZDHHC8	zinc finger DHHCtype containing 8%2C transcript variant X4
100157144	1.13473	0.0108	0.0288	1	DUSP5	dual specificity phosphatase 5
100152468	1.13373	9.1e-10	7.22e-09	1	SLC39A14	solute carrier family 39 member 14%2C transcript variant X3
100152598	1.13309	3.61e-31	8.53e-30	1	SEMA4D	semaphorin 4D%2C transcript variant X10
100156894	1.13225	9.93e-05	0.000411	1	ASPHD2	aspartate betahydroxylase domain containing 2
100153829	1.1315	9.86e-06	4.79e-05	1	NFKB2	nuclear factor kappa B subunit 2%2C transcript variant X1
novel.1107	1.13064	5.79e-34	1.48e-32	1
100155189	1.13053	6.84e-06	3.4e-05	1	TESC	tescalcin
106506243	1.12893	5.97e-127	6.93e-125	1	LOC106506243	uncharacterized LOC106506243
100157453	1.12845	0	0	1	LOC100157453	intestinaltype alkaline phosphatase
553951	1.12822	7.93e-19	1.17e-17	1	CCL20	CC motif chemokine ligand 20%2C transcript variant X1
100521229	1.12505	0.000203	0.000799	1	LOC100521229	intestinaltype alkaline phosphataselike
396954	1.12168	2.41e-10	2.03e-09	1	PROC	protein C%2C inactivator of coagulation factors Va and VIIIa%2C transcript variant X3
100152419	1.12128	4.46e-19	6.65e-18	1	FRZB	frizzledrelated protein%2C transcript variant X1
novel.1191	1.11836	4.47e-107	4.17e-105	1
397261	1.11725	1.12e-114	1.14e-112	1	STAT4	signal transducer and activator of transcription 4%2C transcript variant X1
106506219	1.11718	7.09e-117	7.58e-115	1	LOC106506219	uncharacterized LOC106506219
100286870	1.11681	0.00175	0.00564	1	TNFAIP6	TNF alpha induced protein 6
100511785	1.11445	2.33e-108	2.22e-106	1	LOC100511785	uncharacterized LOC100511785%2C transcript variant X2
100739471	1.11373	7.19e-118	7.78e-116	1	RFTN2	raftlin family member 2
397244	1.11369	0.000708	0.00251	1	CASP3	caspase 3
100037276	1.11359	0.000232	0.000899	1	ITGB6	integrin subunit beta 6%2C transcript variant X2
100514075	1.1119	0.00072	0.00254	1	GRB14	growth factor receptor bound protein 14%2C transcript variant X2
110257014	1.11184	2.78e-06	1.45e-05	1	LOC110257014	uncharacterized LOC110257014
100512141	1.10958	2.16e-55	9.11e-54	1	DOCK10	dedicator of cytokinesis 10%2C transcript variant X23
100525259	1.10754	3.72e-90	2.72e-88	1	FAM171B	family with sequence similarity 171 member B
110256917	1.10735	9.26e-156	1.27e-153	1	LOC110256917	tRNA selenocysteine 1associated protein 1 pseudogene
novel.1212	1.10708	2.24e-13	2.4e-12	1
100152793	1.10547	0.000462	0.0017	1	HOXD13	homeobox D13
106506214	1.10482	8.02e-11	7.04e-10	1	LOC106506214	collagen alpha1(I) chain
100737088	1.1047	0	0	1	B3GNT7	UDPGlcNAc:betaGal beta1%2C3Nacetylglucosaminyltransferase 7
100515241	1.10376	1.46e-141	1.86e-139	1	LOC100515241
100522648	1.1032	0.000557	0.00202	1	DLX1	distalless homeobox 1%2C transcript variant X1
100515586	1.10299	1.13e-43	3.73e-42	1	PRIMPOL	primase and DNA directed polymerase%2C transcript variant X7
397285	1.10173	1.01e-28	2.21e-27	1	ITGAV	integrin subunit alpha V%2C transcript variant X3
100514255	1.09914	0	0	1	ARL4C	ADP ribosylation factor like GTPase 4C
100153033	1.0988	2.28e-31	5.43e-30	1	STK17B	serine/threonine kinase 17b
novel.1163	1.09738	2.07e-11	1.9e-10	1
novel.1203	1.09709	1.95e-50	7.42e-49	1
397076	1.09681	9.1e-05	0.000379	1	IL12B	interleukin 12B
110257309	1.0952	2.96e-78	1.86e-76	1	LOC110257309	uncharacterized LOC110257309
100525792	1.09381	4.39e-09	3.23e-08	1	GABRP	gammaaminobutyric acid type A receptor pi subunit%2C transcript variant X1
100271930	1.09343	2.51e-213	5.3e-211	1	IL7R	interleukin 7 receptor
102158145	1.09104	5.51e-53	2.22e-51	1	LOC102158145	uncharacterized LOC102158145%2C transcript variant X2
100518586	1.08965	0.0011	0.00372	1	UBE2QL1	ubiquitin conjugating enzyme E2 Q family like 1
novel.1254	1.08906	0.000623	0.00223	1
100271903	1.08898	2.1e-16	2.74e-15	1	TNIP1	TNFAIP3 interacting protein 1%2C transcript variant X7
100739671	1.08838	1.22e-55	5.2e-54	1	ESM1	endothelial cell specific molecule 1%2C transcript variant X2
106508147	1.08577	9.36e-168	1.43e-165	1	LOC106508147	uncharacterized LOC106508147
110257292	1.08502	3.92e-31	9.24e-30	1	LOC110257292	uncharacterized LOC110257292
100626363	1.08454	1.32e-43	4.37e-42	1	NPR3	natriuretic peptide receptor 3%2C transcript variant X1
100522469	1.08346	6.61e-05	0.000282	1	DUSP1	dual specificity phosphatase 1%2C transcript variant X1
100523704	1.08249	1.41e-16	1.87e-15	1	ANKRD33B	ankyrin repeat domain 33B
396598	1.08231	3.52e-62	1.69e-60	1	GPX3	glutathione peroxidase 3
414916	1.08092	2.22e-79	1.41e-77	1	PRLR	prolactin receptor
100624458	1.07871	1.11e-21	1.86e-20	1	ANKH	ANKH inorganic pyrophosphate transport regulator
100524286	1.07768	3.62e-254	9.46e-252	1	SH3PXD2B	SH3 and PX domains 2B
100621481	1.07725	6.07e-98	4.81e-96	1	PREX1	phosphatidylinositol3%2C4%2C5trisphosphate dependent Rac exchange factor 1
100157105	1.07489	1.82e-09	1.39e-08	1	RASSF2	Ras association domain family member 2%2C transcript variant X2
100157760	1.07053	1.25e-13	1.37e-12	1	MYL9	myosin light chain 9
397623	1.06942	0.0032	0.00975	1	SIGLEC1	sialic acid binding Ig like lectin 1%2C transcript variant X1
100158114	1.06897	1.93e-05	8.94e-05	1	TLDC2	TBC/LysMassociated domain containing 2%2C transcript variant X4
100736738	1.0689	4.58e-82	3.07e-80	1	PDGFRL	platelet derived growth factor receptor like%2C transcript variant X1
102165339	1.06773	1.47e-06	7.96e-06	1	TMEM74B	transmembrane protein 74B
100519877	1.06615	6.31e-27	1.32e-25	1	IDO1	indoleamine 2%2C3dioxygenase 1
106506699	1.06342	4.27e-80	2.76e-78	1	LOC106506699	uncharacterized LOC106506699
100525721	1.06338	1.85e-162	2.71e-160	1	LOC100525721	dual specificity protein phosphatase 15
397395	1.0629	0.0134	0.0346	1	CD40	CD40 molecule
110257361	1.06124	2.04e-159	2.88e-157	1	ZBTB46	zinc finger and BTB domain containing 46%2C transcript variant X2
102166124	1.06057	4.37e-12	4.26e-11	1	CSGALNACT1	chondroitin sulfate Nacetylgalactosaminyltransferase 1
100134968	1.05696	0.000214	0.000837	1	SYCP2	synaptonemal complex protein 2%2C transcript variant X5
106506612	1.05666	0.0001	0.000415	1	LOC106506612	uncharacterized LOC106506612%2C transcript variant X2
100513829	1.05391	8.12e-260	2.22e-257	1	SNPH	syntaphilin
110257486	1.05359	1.97e-98	1.57e-96	1	SLCO4A1	solute carrier organic anion transporter family member 4A1%2C transcript variant X2
397527	1.05324	1.98e-05	9.13e-05	1	PLTP	phospholipid transfer protein%2C transcript variant X2
100628052	1.0532	0.00341	0.0103	1	C17H8orf4	chromosome 17 C8orf4 homolog
396583	1.05215	1.76e-10	1.5e-09	1	SNAI1	snail family transcriptional repressor 1
100517735	1.05193	2.6e-35	7.07e-34	1	LOC100517735	chondroitin sulfate Nacetylgalactosaminyltransferase 1
100154500	1.04477	1.61e-08	1.11e-07	1	SAMHD1	SAM and HD domain containing deoxynucleoside triphosphate triphosphohydrolase 1%2C transcript variant X2
100154530	1.04428	0.0047	0.0138	1	TGM2	transglutaminase 2
100157103	1.04358	3.43e-55	1.44e-53	1	BMP2	bone morphogenetic protein 2%2C transcript variant X1
414917	1.04312	3.64e-28	7.81e-27	1	RNF114	ring finger protein 114
100511542	1.04147	3.93e-06	2.01e-05	1	KEL	Kell blood group%2C metalloendopeptidase
100628151	1.04055	8.4e-176	1.4e-173	1	PRRT4	proline rich transmembrane protein 4%2C transcript variant X1
110257620	1.03947	8.82e-06	4.31e-05	1	GIMAP1	GTPase%2C IMAP family member 1%2C transcript variant X1
100622324	1.03944	2.96e-129	3.56e-127	1	NFE2L3	nuclear factor%2C erythroid 2 like 3%2C transcript variant X1
100519402	1.03448	0.00846	0.0232	1	ATP6V0A4	ATPase H+ transporting V0 subunit a4
100520650	1.03255	2.59e-39	7.78e-38	1	FAM131B	family with sequence similarity 131 member B
100516122	1.03193	1.01e-35	2.77e-34	1	CPA4	carboxypeptidase A4
100623924	1.03152	2.83e-36	7.82e-35	1	FKBP9	FK506 binding protein 9
100518524	1.03106	1.05e-216	2.28e-214	1	GIMAP6	GTPase%2C IMAP family member 6%2C transcript variant X1
106506744	1.02973	1.04e-150	1.38e-148	1	LOC106506744	uncharacterized LOC106506744%2C transcript variant X1
100739098	1.02861	5.56e-15	6.66e-14	1	LOC100739098	retinitis pigmentosa 9 protein%2C transcript variant X3
100625277	1.02549	6.78e-11	5.97e-10	1	UPP1	uridine phosphorylase 1%2C transcript variant X3
110257549	1.02504	1.45e-109	1.41e-107	1	C18H7orf57	chromosome 18 C7orf57 homolog%2C transcript variant X3
110257731	1.02313	0.00904	0.0246	1	LOC110257731	uncharacterized LOC110257731%2C transcript variant X2
100626662	1.0191	0.00169	0.00547	1	VSIG1	Vset and immunoglobulin domain containing 1%2C transcript variant X2
100739822	1.01825	2.44e-05	0.000111	1	NOX1	NADPH oxidase 1%2C transcript variant X3
100153130	1.01722	4.52e-97	3.55e-95	1	SRPX2	sushi repeat containing protein%2C Xlinked 2
novel.1420	1.01607	1.95e-09	1.48e-08	1		PF02337:Retroviral GAG p10 protein|PF00607:gag gene protein p24 (core nucleocapsid protein)|PF14787:GAGpolyprotein viral zincfinger
novel.1398	1.01584	0	0	1
100152537	1.01525	1.68e-42	5.44e-41	1	TMEM255A	transmembrane protein 255A%2C transcript variant X1
100519288	1.01426	0.0147	0.0377	1	STARD8	StAR related lipid transfer domain containing 8%2C transcript variant X1
100233182	1.01385	8.94e-09	6.35e-08	1	GK	glycerol kinase%2C transcript variant X2
100158057	1.0129	3.13e-83	2.11e-81	1	ASB9	ankyrin repeat and SOCS box containing 9%2C transcript variant X2
100516531	1.01267	6.77e-09	4.87e-08	1	SYTL4	synaptotagmin like 4%2C transcript variant X1
106507037	1.01173	4.75e-128	5.63e-126	1	LOC106507037	uncharacterized LOC106507037%2C transcript variant X2
100154380	1.01089	7.16e-42	2.29e-40	1	BCOR	BCL6 corepressor%2C transcript variant X7
100621771	1.00908	1.34e-09	1.04e-08	1	LOC100621771	arylsulfatase Flike
110257936	1.00773	0.00646	0.0184	1	LOC110257936	putative GTPbinding protein 6
110257937	1.00686	1.83e-16	2.4e-15	1	LOC110257937	arylsulfatase Flike
110258061	1.00613	1.2e-29	2.7e-28	1	NOTCH1	notch 1
110258072	1.00603	0.00895	0.0244	1	SAPCD2	suppressor APC domain containing 2
novel.1476	1.00591	5.18e-138	6.48e-136	1
100523318	1.00519	0.00852	0.0233	1	GPR132	G proteincoupled receptor 132%2C transcript variant X2
110258335	1.00517	1.63e-35	4.42e-34	1	TNFAIP2	TNF alpha induced protein 2%2C transcript variant X1
110258499	1.00458	6.08e-78	3.8e-76	1	LOC110258499
100622780	1.00245	0.00238	0.00745	1	LOC100622780	laminaassociated polypeptide 2%2C isoforms beta/gamma%2C transcript variant X2
novel.1511	1.002	4.13e-25	8.03e-24	1
novel.1516	1.00091	1.74e-103	1.5e-101	1
102158335	1.00012	3.87e-102	3.28e-100	1	LOC102158335	uncharacterized LOC102158335
rna78617	-1.32863	0.000467	0.00171	-1		tRNAArg
808508	-1.20129	1.93e-39	5.82e-38	-1	ND3
100653516	-3.63581	0.00105	0.00358	-1	DUOXA1	dual oxidase maturation factor 1
100157645	-3.05652	5.62e-08	3.63e-07	-1	TAAR1	trace amine associated receptor 1
100155365	-2.80577	0.000278	0.00107	-1	DUOXA2	dual oxidase maturation factor 2
397060	-2.6803	2.34e-31	5.56e-30	-1	DUOX2	dual oxidase 2%2C transcript variant X1
novel.87	-2.34551	0.00815	0.0225	-1
100153783	-2.3075	7.37e-06	3.64e-05	-1	LOC100153783	ovalbumin%2C transcript variant X1
110261638	-2.22382	0.00708	0.0199	-1	SERPINB13	serpin family B member 13%2C transcript variant X2
110256592	-2.14336	1.84e-06	9.83e-06	-1	LOC110256592	classical arabinogalactan protein 7like%2C transcript variant X2
100156623	-2.05422	8.14e-15	9.63e-14	-1	SERPINB11	serpin family B member 11
102166010	-1.99364	0.00646	0.0183	-1	IQCH	IQ motif containing H%2C transcript variant X2
110259852	-1.9611	0.00208	0.00659	-1	LOC110259852	uncharacterized LOC110259852%2C transcript variant X2
novel.115	-1.95401	0.00994	0.0267	-1
100525144	-1.82981	0.00307	0.00938	-1	SLC51B	solute carrier family 51 beta subunit%2C transcript variant X1
novel.3	-1.806	1.26e-05	5.99e-05	-1
100519286	-1.78715	5.98e-20	9.3e-19	-1	SERPINB2	serpin family B member 2
100155580	-1.67964	6.11e-43	1.99e-41	-1	SH3GL2	SH3 domain containing GRB2 like 2%2C endophilin A1%2C transcript variant X1
100153251	-1.65899	0.00212	0.00671	-1	WDR72	WD repeat domain 72%2C transcript variant X2
110260563	-1.64137	0.00586	0.0168	-1	LOC110260563	uncharacterized LOC110260563%2C transcript variant X3
novel.88	-1.634	0.0175	0.0438	-1
110262208	-1.58354	0.00161	0.00525	-1	LOC110262208	uncharacterized LOC110262208
novel.55	-1.58321	1.67e-05	7.78e-05	-1
novel.46	-1.54994	0.000251	0.000968	-1
100154280	-1.47466	0.0204	0.0499	-1	SCML4	sex comb on midleg like 4 (Drosophila)%2C transcript variant X11
novel.122	-1.40858	0.000855	0.00297	-1
100152588	-1.38699	1.68e-06	9.03e-06	-1	SERPINB7	serpin family B member 7
102162695	-1.38551	0.0192	0.0474	-1	LOC102162695	uncharacterized LOC102162695%2C transcript variant X1
100737021	-1.33057	0.000443	0.00163	-1	LOC100737021	uncharacterized LOC100737021%2C transcript variant X4
100620481	-1.30583	0.000224	0.000874	-1	DLL1	delta like canonical Notch ligand 1%2C transcript variant X1
110259912	-1.30296	0.000391	0.00146	-1	LOC110259912	uncharacterized LOC110259912%2C transcript variant X1
100518709	-1.28667	0.0149	0.038	-1	PGPEP1L	pyroglutamylpeptidase Ilike%2C transcript variant X2
novel.65	-1.28268	0.00649	0.0184	-1
396713	-1.1983	0.00188	0.00603	-1	ABO	ABO%2C alpha 13Nacetylgalactosaminyltransferase and alpha 13galactosyltransferase
100156689	-1.18956	0.00599	0.0172	-1	COL12A1	collagen type XII alpha 1 chain%2C transcript variant X6
110260218	-1.18163	0.0148	0.0377	-1	LOC110260218	uncharacterized LOC110260218
100627702	-1.10579	0.0149	0.0381	-1	LOC100627702	Oacyltransferase like proteinlike%2C transcript variant X5
100514270	-1.0779	5.59e-09	4.05e-08	-1	MORN5	MORN repeat containing 5%2C transcript variant X1
100152206	-1.07269	0.00128	0.00427	-1	LOC100152206	C2 calciumdependent domaincontaining protein 4A
novel.81	-1.05428	0.0078	0.0217	-1		PF01597:Glycine cleavage Hprotein
100739214	-1.05271	2.32e-06	1.23e-05	-1	UBE3D	ubiquitin protein ligase E3D%2C transcript variant X1
397110	-1.01824	1.06e-05	5.1e-05	-1	SCG5	secretogranin V%2C transcript variant X1
novel.158	-4.48593	0.000189	0.000746	-1
102165168	-2.99062	0.00971	0.0261	-1	LOC102165168	uncharacterized LOC102165168
110259727	-2.71504	0.0027	0.00836	-1	LOC110259727	uncharacterized LOC110259727
100522008	-2.37266	5.53e-21	9.01e-20	-1	SEMA6A	semaphorin 6A%2C transcript variant X4
novel.136	-2.3087	0.00336	0.0102	-1
397414	-1.94881	9.23e-24	1.69e-22	-1	ACP5	acid phosphatase 5%2C tartrate resistant%2C transcript variant X1
397357	-1.80696	4.97e-21	8.12e-20	-1	ADRB2	adrenoceptor beta 2%2C transcript variant X1
106508288	-1.79793	0.00101	0.00346	-1	LOC106508288	uncharacterized LOC106508288%2C transcript variant X4
100520008	-1.7904	0.0105	0.0281	-1	GNG14	G protein subunit gamma 14
novel.213	-1.75295	4.38e-06	2.23e-05	-1
novel.206	-1.63063	8.14e-13	8.41e-12	-1
100519353	-1.51408	3.07e-14	3.53e-13	-1	BBOX1	gammabutyrobetaine hydroxylase 1%2C transcript variant X3
100625679	-1.25706	1.73e-22	2.99e-21	-1	SVIP	small VCP interacting protein
100514510	-1.22239	1.23e-21	2.06e-20	-1	TM7SF2	transmembrane 7 superfamily member 2
100518360	-1.21386	5.77e-06	2.89e-05	-1	RASGEF1C	RasGEF domain family member 1C%2C transcript variant X1
100626455	-1.17665	2.95e-37	8.36e-36	-1	TJP3	tight junction protein 3%2C transcript variant X1
100620302	-1.13375	1.62e-83	1.1e-81	-1	FIBIN	fin bud initiation factor homolog (zebrafish)
100511744	-1.09215	0.000144	0.000581	-1	ARAP3	ArfGAP with RhoGAP domain%2C ankyrin repeat and PH domain 3%2C transcript variant X5
100621341	-1.06285	0.00944	0.0255	-1	NR2F1	nuclear receptor subfamily 2 group F member 1%2C transcript variant X1
100621972	-4.85449	0.00221	0.00697	-1	LOC100621972	malate dehydrogenase%2C cytoplasmiclike
110255307	-3.17985	0.000907	0.00314	-1	LOC110255307	uncharacterized LOC110255307%2C transcript variant X1
106509717	-3.13229	0.00453	0.0133	-1	LOC106509717	uncharacterized LOC106509717%2C transcript variant X2
novel.253	-2.79675	0.000659	0.00235	-1
novel.303	-2.63446	0.000276	0.00106	-1
novel.282	-2.60238	0.0114	0.03	-1
100626072	-2.60124	7.67e-05	0.000323	-1	MMP25	matrix metallopeptidase 25
novel.231	-2.56238	0.02	0.0491	-1
novel.272	-2.56089	1.22e-50	4.69e-49	-1
100127134	-2.45983	0.000153	0.000616	-1	IL1RL1	interleukin 1 receptor like 1
110260148	-2.41276	0.00274	0.00846	-1	LOC110260148	uncharacterized LOC110260148
novel.270	-2.24955	0.0155	0.0394	-1
110255309	-2.13176	0.012	0.0314	-1	LOC110255309	glycerol3phosphate acyltransferase 2%2C mitochondriallike
110260055	-2.08755	9.61e-06	4.68e-05	-1	LOC110260055	uncharacterized LOC110260055
110260054	-2.06526	3.18e-10	2.64e-09	-1	LOC110260054	uncharacterized LOC110260054
novel.264	-1.97984	4.88e-11	4.35e-10	-1
novel.301	-1.60322	0.00183	0.00588	-1
100516432	-1.5012	0.000374	0.0014	-1	C3H2orf73	chromosome 3 C2orf73 homolog%2C transcript variant X2
654298	-1.43739	9.18e-12	8.69e-11	-1	ID2	inhibitor of DNA binding 2%2C HLH protein
100624449	-1.42777	0.000471	0.00172	-1	ADD2	adducin 2%2C transcript variant X1
100516797	-1.40883	4.15e-07	2.41e-06	-1	LOC100516797	cytosolic 5'nucleotidase 1B%2C transcript variant X1
100302020	-1.33885	0.0003	0.00114	-1	CLDN6	claudin 6%2C transcript variant X1
novel.257	-1.2354	0.00444	0.0131	-1
102157709	-1.15706	4.83e-11	4.3e-10	-1	LOC102157709	uncharacterized LOC102157709
431781	-1.11317	1.76e-60	8.15e-59	-1	CLDN3	claudin 3
novel.218	-1.08653	9.33e-05	0.000388	-1
novel.223	-1.06401	0.00193	0.00617	-1
100524795	-1.05543	8.36e-06	4.11e-05	-1	SEC14L5	SEC14 like lipid binding 5
100518964	-1.04804	2.76e-76	1.68e-74	-1	FAM84A	family with sequence similarity 84 member A
100516363	-1.009	5.36e-18	7.66e-17	-1	NAT8	Nacetyltransferase 8 (putative)
100738909	-1.00115	3.98e-06	2.03e-05	-1	LOC100738909	protein FAM228B%2C transcript variant X1
novel.320	-3.7047	0.0191	0.0472	-1
novel.399	-3.50291	0.00733	0.0205	-1
novel.396	-3.18103	0.0175	0.0438	-1
100155672	-2.64604	4.24e-05	0.000186	-1	SLC30A8	solute carrier family 30 member 8
100514836	-2.4947	0.00164	0.00533	-1	PLPPR5	phospholipid phosphatase related 5%2C transcript variant X2
106510047	-2.40523	0.00737	0.0206	-1	LOC106510047	uncharacterized LOC106510047
novel.432	-2.07434	0.004	0.0119	-1
110260222	-1.98866	2.01e-07	1.21e-06	-1	LOC110260222	uncharacterized LOC110260222
100625693	-1.81923	0.0114	0.0302	-1	MCOLN3	mucolipin 3
100519308	-1.76434	7.13e-26	1.42e-24	-1	AKNAD1	AKNA domain containing 1
100157869	-1.60727	0.000676	0.0024	-1	CA8	carbonic anhydrase 8%2C transcript variant X2
100157401	-1.59798	0.000793	0.00278	-1	VTCN1	Vset domain containing Tcell activation inhibitor 1%2C transcript variant X4
106505295	-1.49692	0.00287	0.00882	-1	LOC106505295	uncharacterized LOC106505295%2C transcript variant X2
100157437	-1.48429	0.00103	0.00353	-1	RGS4	regulator of G protein signaling 4
novel.355	-1.4196	0.0105	0.028	-1		PF08333:Protein of unknown function (DUF1725)
100622973	-1.30977	0.00283	0.00871	-1	TSACC	TSSK6 activating cochaperone%2C transcript variant X3
novel.374	-1.29951	0.0095	0.0256	-1
novel.411	-1.27061	0.0134	0.0347	-1		PF08333:Protein of unknown function (DUF1725)
100154395	-1.25676	1.27e-32	3.13e-31	-1	NOV	nephroblastoma overexpressed
100739123	-1.2296	6.63e-15	7.87e-14	-1	RALYL	RALY RNA binding proteinlike%2C transcript variant X12
100153933	-1.22521	0.0144	0.0369	-1	NES	nestin
102157845	-1.13792	0.00102	0.00347	-1	COL24A1	collagen type XXIV alpha 1 chain
100737961	-1.10594	6.14e-42	1.97e-40	-1	LOC100737961	uncharacterized LOC100737961
100627747	-3.50504	0.00769	0.0214	-1	TSPAN19	tetraspanin 19%2C transcript variant X2
100625270	-2.54847	0.00829	0.0228	-1	ST8SIA1	ST8 alphaNacetylneuraminide alpha2%2C8sialyltransferase 1%2C transcript variant X1
novel.462	-1.93664	0.00905	0.0246	-1
novel.446	-1.84666	7.76e-07	4.39e-06	-1
100511197	-1.773	0.00808	0.0223	-1	DEPDC4	DEP domain containing 4
novel.472	-1.69615	0.00623	0.0178	-1
novel.443	-1.65986	1.93e-184	3.49e-182	-1
novel.484	-1.49948	0.00243	0.0076	-1
100516268	-1.48174	0.000135	0.000549	-1	WNT5B	Wnt family member 5B
100153407	-1.42201	3.06e-08	2.03e-07	-1	CSDC2	cold shock domain containing C2%2C transcript variant X1
100516554	-1.25363	3.42e-14	3.9e-13	-1	NTN4	netrin 4%2C transcript variant X4
100512657	-1.21055	8.08e-25	1.55e-23	-1	WIF1	WNT inhibitory factor 1
100151804	-1.11259	0.00622	0.0177	-1	AMDHD1	amidohydrolase domain containing 1
100155928	-1.10824	2.03e-60	9.38e-59	-1	LRIG3	leucine rich repeats and immunoglobulin like domains 3
102160504	-1.09317	0.00169	0.00548	-1	LOC102160504	uncharacterized LOC102160504
102162288	-1.07379	0.000266	0.00102	-1	LOC102162288	uncharacterized LOC102162288
novel.550	-2.8245	1.28e-05	6.07e-05	-1
novel.518	-2.6938	0.00012	0.00049	-1
100626137	-2.53663	0.00352	0.0106	-1	DSG4	desmoglein 4
novel.627	-2.43409	0.000696	0.00247	-1
641355	-2.2947	0.00943	0.0255	-1	DSG1	desmoglein 1
100515669	-2.26151	0.00226	0.00712	-1	DSC1	desmocollin 1%2C transcript variant X1
novel.549	-2.1812	0.00097	0.00333	-1
100514105	-2.09917	4.89e-08	3.18e-07	-1	MMP15	matrix metallopeptidase 15%2C transcript variant X2
novel.586	-1.96291	5.31e-11	4.72e-10	-1
100510910	-1.72924	8.38e-06	4.12e-05	-1	C6H19orf81	chromosome 6 C19orf81 homolog%2C transcript variant X1
102158077	-1.67381	0.000571	0.00206	-1	LOC102158077	uncharacterized LOC102158077
novel.561	-1.53762	0.000263	0.00101	-1
100624218	-1.48146	0.000275	0.00105	-1	LOC100624218	MORN repeatcontaining protein 1%2C transcript variant X4
396948	-1.47648	0.0116	0.0306	-1	HSD11B2	hydroxysteroid 11beta dehydrogenase 2
106507563	-1.46935	0.0136	0.0352	-1	LOC106507563	uncharacterized LOC106507563
106507603	-1.46635	0.01	0.0269	-1	LOC106507603	uncharacterized LOC106507603%2C transcript variant X2
100524497	-1.45956	8.79e-126	1.01e-123	-1	PLEKHG4	pleckstrin homology and RhoGEF domain containing G4%2C transcript variant X2
novel.571	-1.35555	0.000901	0.00312	-1
606747	-1.34265	2.08e-30	4.82e-29	-1	TCTEX1D4	Tctex1 domain containing 4
100624917	-1.30802	0.00118	0.00397	-1	FAM43B	family with sequence similarity 43 member B
102165025	-1.28929	0.0201	0.0492	-1	LOC102165025	uncharacterized LOC102165025
110260891	-1.28616	9.91e-05	0.00041	-1	LOC110260891	uncharacterized LOC110260891%2C transcript variant X1
110261178	-1.26624	0.0175	0.0438	-1	LOC110261178	uncharacterized LOC110261178%2C transcript variant X2
100519781	-1.24428	5.3e-17	7.15e-16	-1	TMEM125	transmembrane protein 125%2C transcript variant X3
100522496	-1.19947	0.00196	0.00627	-1	MYOM1	myomesin 1%2C transcript variant X1
110261416	-1.17897	0.00578	0.0166	-1	LOC110261416
100515733	-1.15775	9.1e-07	5.11e-06	-1	DMRTB1	DMRT like family B with proline rich Cterminal 1
100626048	-1.14745	0.000452	0.00166	-1	LOC100626048	zinc finger protein 350%2C transcript variant X3
106510460	-1.14534	0.0175	0.0438	-1	LOC106510460	uncharacterized LOC106510460
110261305	-1.10305	0.00293	0.00899	-1	LOC110261305	uncharacterized LOC110261305
novel.603	-1.08067	6.97e-05	0.000296	-1
100521665	-1.07605	4.82e-29	1.06e-27	-1	TPPP3	tubulin polymerization promoting protein family member 3%2C transcript variant X1
100515900	-1.05657	0.0177	0.0441	-1	LOC100515900
100521969	-1.05521	0.00401	0.0119	-1	KCTD19	potassium channel tetramerization domain containing 19%2C transcript variant X3
100625354	-1.04821	0.0141	0.0363	-1	CRISPLD2	cysteine rich secretory protein LCCL domain containing 2
100620172	-1.03221	4.31e-29	9.55e-28	-1	IRX5	iroquois homeobox 5
397413	-1.02625	7.74e-23	1.35e-21	-1	FXYD3	FXYD domain containing ion transport regulator 3%2C transcript variant X1
100625733	-1.00859	6.16e-76	3.75e-74	-1	DSG3	desmoglein 3
110261608	-3.08733	0.00658	0.0186	-1	LOC110261608	uncharacterized LOC110261608
100157358	-2.13988	0.00436	0.0129	-1	SLC17A3	solute carrier family 17 member 3%2C transcript variant X3
100154589	-1.99529	1.56e-08	1.07e-07	-1	CLIC5	chloride intracellular channel 5
100156404	-1.73433	1.55e-51	6.08e-50	-1	PGF	placental growth factor%2C transcript variant X2
novel.679	-1.69619	0.000923	0.00319	-1
novel.654	-1.61741	0.0132	0.0341	-1
100523257	-1.5968	1.17e-06	6.48e-06	-1	CAP2	CAP%2C adenylate cyclaseassociated protein%2C 2 (yeast)
100158176	-1.49543	2.7e-22	4.63e-21	-1	ADGRF1	adhesion G proteincoupled receptor F1%2C transcript variant X4
100526118	-1.47025	1.68e-12	1.69e-11	-1	LOC100526118	glutathione Stransferase A1like
100524814	-1.45377	3.07e-13	3.28e-12	-1	FGD2	FYVE%2C RhoGEF and PH domain containing 2%2C transcript variant X1
100154412	-1.40839	0.000209	0.000821	-1	AP3B2	adaptor related protein complex 3 beta 2 subunit%2C transcript variant X6
100153971	-1.13576	5.93e-11	5.25e-10	-1	ZC2HC1C	zinc finger C2HCtype containing 1C%2C transcript variant X1
novel.634	-1.0953	0.0194	0.0478	-1
100152613	-1.06564	2.96e-05	0.000133	-1	IP6K3	inositol hexakisphosphate kinase 3%2C transcript variant X2
100154784	-1.03597	5.68e-06	2.85e-05	-1	FKBPL	FK506 binding protein like%2C transcript variant X2
novel.717	-3.72101	0.0182	0.0452	-1
397087	-2.27069	0	0	-1	SPP1	secreted phosphoprotein 1%2C transcript variant X3
100625223	-2.17203	5.51e-11	4.9e-10	-1	PDE6B	phosphodiesterase 6B
102165777	-2.00524	0.00109	0.00371	-1	LOC102165777	uncharacterized LOC102165777%2C transcript variant X7
novel.696	-1.88348	0.000409	0.00152	-1
100522450	-1.69157	1.1e-11	1.03e-10	-1	ARHGAP24	Rho GTPase activating protein 24%2C transcript variant X4
100524999	-1.64378	0.00508	0.0148	-1	LOC100524999	placentaspecific gene 8 protein%2C transcript variant X1
102159863	-1.63149	0.0109	0.029	-1	LOC102159863	uncharacterized LOC102159863%2C transcript variant X4
102163359	-1.54626	0.00225	0.0071	-1	LOC102163359	uncharacterized LOC102163359
100525762	-1.48661	2.22e-63	1.1e-61	-1	DDIT4L	DNA damage inducible transcript 4 like%2C transcript variant X1
100738196	-1.41153	8.67e-25	1.66e-23	-1	LOC100738196	uncharacterized LOC100738196
100738056	-1.32319	6.05e-05	0.000259	-1	LOC100738056	transmembrane protease serine 11Glike
110262175	-1.30352	0.00406	0.0121	-1	LOC110262175	uncharacterized LOC110262175
100738048	-1.23654	1.34e-07	8.25e-07	-1	CORIN	corin%2C serine peptidase%2C transcript variant X7
100170126	-1.18916	7.81e-73	4.58e-71	-1	LEF1	lymphoid enhancer binding factor 1%2C transcript variant X6
100513484	-1.17921	6.41e-20	9.95e-19	-1	LOC100513484	transmembrane protease serine 11B
100337671	-1.1721	1.33e-06	7.25e-06	-1	RASGEF1B	RasGEF domain family member 1B%2C transcript variant X5
102166306	-1.11406	5.11e-57	2.21e-55	-1	LOC102166306	alphafetoproteinlike%2C transcript variant X1
100625252	-1.00493	9.16e-05	0.000381	-1	JCHAIN	joining chain of multimeric IgA and IgM
110255443	-4.96801	0.00115	0.00388	-1	LOC110255443	uncharacterized LOC110255443
397071	-3.48812	0.00819	0.0226	-1	OPTC	opticin
100510974	-2.88661	0.0143	0.0366	-1	COL28A1	collagen type XXVIII alpha 1 chain%2C transcript variant X3
novel.776	-2.85153	0.00162	0.00525	-1
110255533	-2.83341	0.00701	0.0197	-1	LOC110255533	uncharacterized LOC110255533
396982	-2.49584	4.04e-12	3.94e-11	-1	C4BPA	complement component 4 binding protein%2C alpha
100626716	-2.49289	0.00725	0.0203	-1	COL1A2	collagen type I alpha 2 chain
novel.758	-2.3423	2.32e-30	5.34e-29	-1
novel.770	-2.11928	3.37e-07	1.98e-06	-1		PF00084:Sushi repeat (SCR repeat)
100522338	-2.05634	0.00528	0.0153	-1	VSIG2	Vset and immunoglobulin domain containing 2%2C transcript variant X3
100739601	-1.76424	0.00194	0.0062	-1	CCDC83	coiledcoil domain containing 83%2C transcript variant X1
100520970	-1.69984	1.82e-103	1.57e-101	-1	NRCAM	neuronal cell adhesion molecule%2C transcript variant X4
novel.810	-1.64167	0.000442	0.00163	-1
100294675	-1.55373	1.03e-07	6.4e-07	-1	DGAT2	diacylglycerol Oacyltransferase 2
100519041	-1.54697	1.93e-14	2.24e-13	-1	CCDC89	coiledcoil domain containing 89
102161394	-1.54395	0.0163	0.0412	-1	LOC102161394	uncharacterized LOC102161394%2C transcript variant X2
novel.801	-1.43661	2.6e-74	1.54e-72	-1
100737883	-1.40145	0.001	0.00344	-1	AAMDC	adipogenesis associated Mth938 domain containing
654416	-1.32763	1.07e-13	1.18e-12	-1	PEG10	paternally expressed 10%2C transcript variant 2
100623190	-1.32686	1.15e-05	5.49e-05	-1	LOC100623190	multidrug resistance protein 1like
novel.761	-1.3094	2.12e-15	2.59e-14	-1
102164776	-1.28327	1.26e-06	6.91e-06	-1	LOC102164776	uncharacterized LOC102164776%2C transcript variant X2
100627498	-1.27493	3.13e-269	8.86e-267	-1	SYTL2	synaptotagmin like 2%2C transcript variant X2
100522267	-1.18487	5.05e-06	2.55e-05	-1	LOC100522267	multidrug resistance protein 1like
novel.783	-1.14051	6.24e-13	6.51e-12	-1
novel.820	-1.1043	0.00126	0.0042	-1
100513609	-1.06715	0.0088	0.024	-1	GAB2	GRB2 associated binding protein 2%2C transcript variant X2
100625797	-1.06656	2.64e-06	1.38e-05	-1	KLHDC8A	kelch domain containing 8A
100517177	-1.05991	1.86e-58	8.24e-57	-1	C9H11orf97	chromosome 9 C11orf97 homolog%2C transcript variant X2
595121	-1.04051	3.9e-07	2.27e-06	-1	ARL4A	ADP ribosylation factor like GTPase 4A%2C transcript variant X1
100516568	-1.0231	8.32e-44	2.78e-42	-1	COBL	cordonbleu WH2 repeat protein
445453	-2.4297	0.00475	0.0139	-1	CCL27	CC motif chemokine ligand 27
novel.852	-1.78804	0.014	0.036	-1
novel.859	-1.32227	2.74e-10	2.29e-09	-1
novel.863	-1.24623	0.00244	0.00763	-1		PF12488:Protein of unknown function (DUF3704)|PF08333:Protein of unknown function (DUF1725)
novel.838	-1.20151	0.00484	0.0142	-1
novel.904	-4.69238	0.000819	0.00286	-1
novel.885	-3.31535	0.00348	0.0105	-1
novel.888	-2.50368	0.00758	0.0211	-1
novel.879	-1.89821	0.0172	0.0432	-1
100522757	-1.88837	0.0146	0.0372	-1	RUBCNL	RUN and cysteine rich domain containing beclin 1 interacting protein like%2C transcript variant X2
106505309	-1.85149	0.0161	0.0407	-1	LOC106505309	uncharacterized LOC106505309%2C transcript variant X1
100174955	-1.7557	0.00662	0.0187	-1	KLF12	Kruppel like factor 12%2C transcript variant X4
novel.866	-1.23473	0.000387	0.00144	-1
100523208	-1.72617	1.52e-11	1.41e-10	-1	SPNS3	sphingolipid transporter 3 (putative)
100519442	-1.56247	3.89e-67	2.03e-65	-1	KCNJ16	potassium voltagegated channel subfamily J member 16%2C transcript variant X3
100736723	-1.55692	1.49e-05	6.99e-05	-1	HLF	HLF%2C PAR bZIP transcription factor%2C transcript variant X1
102160528	-1.55058	2.76e-05	0.000125	-1	LOC102160528	uncharacterized LOC102160528%2C transcript variant X1
110256117	-1.50188	0.00527	0.0153	-1	LOC110256117	multidrug and toxin extrusion protein 1like%2C transcript variant X4
110255899	-1.34928	0.00102	0.0035	-1	LOC110255899	uncharacterized LOC110255899
100625946	-1.25992	1.11e-11	1.04e-10	-1	MAP2K6	mitogenactivated protein kinase kinase 6%2C transcript variant X1
110255960	-1.21826	0.00926	0.0251	-1	LOC110255960	uncharacterized LOC110255960%2C transcript variant X3
100522636	-1.21737	0.00203	0.00647	-1	RAB40B	RAB40B%2C member RAS oncogene family%2C transcript variant X1
100626612	-1.20588	2.56e-08	1.71e-07	-1	PRR15L	proline rich 15 like%2C transcript variant X1
102163526	-1.14983	0.00203	0.00646	-1	LOC102163526	uncharacterized LOC102163526%2C transcript variant X3
novel.942	-1.13148	7.81e-09	5.57e-08	-1		PF01280:Ribosomal protein L19e
novel.910	-1.10693	0.0128	0.0333	-1
110256459	-4.72452	0.00271	0.0084	-1	LOC110256459	uncharacterized LOC110256459
407611	-3.91854	0.00936	0.0253	-1	RBP2	retinol binding protein 2
100623616	-2.8937	1.13e-18	1.66e-17	-1	LOC100623616	arylacetamide deacetylaselike%2C transcript variant X1
102162007	-2.49356	0.00479	0.014	-1	LOC102162007	uncharacterized LOC102162007%2C transcript variant X1
100738554	-2.4263	0.000886	0.00307	-1	LOC100738554
100519624	-2.37537	0.00425	0.0126	-1	TMEM212	transmembrane protein 212
110256521	-1.83548	2.47e-09	1.86e-08	-1	LOC110256521	uncharacterized LOC110256521
100152567	-1.83072	5.03e-10	4.11e-09	-1	SCN5A	sodium voltagegated channel alpha subunit 5
110256513	-1.80055	0.0178	0.0443	-1	LOC110256513	uncharacterized LOC110256513
102167959	-1.78297	0.00747	0.0208	-1	LOC102167959	uncharacterized LOC102167959%2C transcript variant X2
100625440	-1.70568	0.00422	0.0125	-1	ACTRT3	actin related protein T3
100359353	-1.64254	0.0136	0.0351	-1	ROPN1	rhophilin associated tail protein 1%2C transcript variant X1
106505633	-1.62975	0.00841	0.0231	-1	LOC106505633	uncharacterized LOC106505633%2C transcript variant X4
100233225	-1.52917	4.34e-06	2.21e-05	-1	VGLL3	vestigial like family member 3%2C transcript variant X3
100151982	-1.30497	1.37e-08	9.53e-08	-1	CHDH	choline dehydrogenase%2C transcript variant X2
110256236	-1.28528	0.000373	0.0014	-1	LOC110256236	uncharacterized LOC110256236%2C transcript variant X1
100518274	-1.28459	6.8e-13	7.08e-12	-1	SCN10A	sodium voltagegated channel alpha subunit 10
100523093	-1.27002	0.000387	0.00145	-1	ANKUB1	ankyrin repeat and ubiquitin domain containing 1
503666	-1.23572	1.87e-52	7.47e-51	-1	P2RY1	purinergic receptor P2Y1%2C transcript variant X2
100739142	-1.22058	0.000239	0.000925	-1	SCN11A	sodium voltagegated channel alpha subunit 11
110256455	-1.21954	0.000639	0.00228	-1	LOC110256455	uncharacterized LOC110256455%2C transcript variant X2
102162136	-1.18552	0.00439	0.013	-1	LOC102162136	uncharacterized LOC102162136%2C transcript variant X1
100520218	-1.0461	2.77e-41	8.7e-40	-1	ADAMTS9	ADAM metallopeptidase with thrombospondin type 1 motif 9%2C transcript variant X2
novel.1024	-1.03947	0.000181	0.000719	-1
novel.1036	-1.02311	0.00653	0.0185	-1
100627056	-1.00488	1.79e-17	2.49e-16	-1	WNT5A	Wnt family member 5A%2C transcript variant X2
novel.1153	-2.35353	0.018	0.0449	-1
100521689	-2.04407	5.82e-05	0.00025	-1	PNLIPRP3	pancreatic lipase related protein 3
novel.1125	-2.02793	2.32e-08	1.56e-07	-1
110256756	-1.9831	0.00682	0.0192	-1	LOC110256756	uncharacterized LOC110256756
novel.1096	-1.90605	5.83e-06	2.92e-05	-1
100526189	-1.76523	2.18e-10	1.84e-09	-1	LOC100526189
100625918	-1.65455	0.0126	0.0329	-1	CCDC74B	coiledcoil domain containing 74B
100038004	-1.54054	2.41e-21	4e-20	-1	EGR2	early growth response 2%2C transcript variant X1
novel.1080	-1.45079	0.00384	0.0115	-1
106505927	-1.40168	0.00699	0.0196	-1	LOC106505927	uncharacterized LOC106505927
100153566	-1.36171	1.95e-74	1.16e-72	-1	DNAJC12	DnaJ heat shock protein family (Hsp40) member C12%2C transcript variant X2
110256651	-1.30937	0.00726	0.0203	-1	LOC110256651	uncharacterized LOC110256651%2C transcript variant X2
100153539	-1.27793	5.05e-61	2.34e-59	-1	ADAMTS14	ADAM metallopeptidase with thrombospondin type 1 motif 14
100624901	-1.27114	0.0142	0.0364	-1	MYPN	myopalladin%2C transcript variant X7
106505550	-1.25882	0.00996	0.0267	-1	LOC106505550	uncharacterized LOC106505550%2C transcript variant X2
106506141	-1.22744	0.0065	0.0184	-1	LOC106506141	uncharacterized LOC106506141
100738645	-1.2239	3.07e-05	0.000138	-1	CABP7	calcium binding protein 7
novel.1140	-1.2193	0.000517	0.00188	-1
100152087	-1.19058	1.13e-57	4.95e-56	-1	ANAPC5	anaphase promoting complex subunit 5%2C transcript variant X1
100524830	-1.14907	0.0175	0.0438	-1	FRMPD2	FERM and PDZ domain containing 2%2C transcript variant X2
100154205	-1.10977	6.34e-08	4.07e-07	-1	DUSP13	dual specificity phosphatase 13%2C transcript variant X5
110256758	-1.03731	2.74e-11	2.49e-10	-1	LOC110256758	uncharacterized LOC110256758
100155338	-1.01181	7.12e-106	6.4e-104	-1	HSPB8	heat shock protein family B (small) member 8
novel.1228	-3.49256	0.000234	0.000909	-1
novel.1197	-2.50997	0.00256	0.00797	-1
100523215	-2.38567	0.0113	0.0299	-1	LOC100523215	uncharacterized LOC100523215
100517010	-1.8986	5.48e-17	7.39e-16	-1	CAVIN2	caveolae associated protein 2
novel.1220	-1.63848	4.55e-17	6.17e-16	-1
497237	-1.54454	6.67e-14	7.45e-13	-1	SCG2	secretogranin II
novel.1185	-1.52936	1.92e-06	1.03e-05	-1
100522957	-1.5131	0.0173	0.0434	-1	UNC80	unc80 homolog%2C NALCN activator%2C transcript variant X3
100151853	-1.4695	0.0144	0.0369	-1	C15H2orf66	chromosome 15 C2orf66 homolog
110257044	-1.27601	0.0143	0.0368	-1	LOC110257044	aquaporin12like%2C transcript variant X1
100620912	-1.22911	7.05e-07	4.01e-06	-1	STEAP3	STEAP3 metalloreductase%2C transcript variant X1
100620202	-1.20668	0.00523	0.0152	-1	NYAP2	neuronal tyrosinephosphorylated phosphoinositide3kinase adaptor 2%2C transcript variant X3
100157674	-1.20052	7.54e-34	1.93e-32	-1	FAM149A	family with sequence similarity 149 member A%2C transcript variant X2
106506417	-1.10703	0.0176	0.0439	-1	LOC106506417	uncharacterized LOC106506417
100271876	-4.16396	0.00499	0.0146	-1	KCNMB1	potassium calciumactivated channel subfamily M regulatory beta subunit 1
100037951	-1.4673	2.65e-06	1.39e-05	-1	C9	complement C9
100144410	-1.39356	2.4e-06	1.26e-05	-1	TPPP	tubulin polymerization promoting protein%2C transcript variant X1
novel.1314	-3.47035	0.0014	0.00464	-1
novel.1318	-3.27875	3.25e-17	4.46e-16	-1
novel.1268	-2.46667	1.07e-08	7.48e-08	-1
100739507	-2.30432	2.04e-36	5.64e-35	-1	LOC100739507	WAP fourdisulfide core domain protein 5like
novel.1283	-2.28944	0.0194	0.0478	-1
100157757	-2.27666	0.0119	0.0313	-1	SGK2	SGK2%2C serine/threonine kinase 2%2C transcript variant X7
106506724	-2.24894	1.46e-08	1.01e-07	-1	LOC106506724	uncharacterized LOC106506724%2C transcript variant X2
novel.1278	-1.70769	0.0061	0.0174	-1
100626185	-1.30581	0.0121	0.0317	-1	KCNS1	potassium voltagegated channel modifier subfamily S member 1
100152967	-1.18604	0.0113	0.0299	-1	SEL1L2	SEL1L2 ERAD E3 ligase adaptor subunit
novel.1292	-1.17799	0.00953	0.0257	-1
100622227	-2.72422	2.55e-12	2.54e-11	-1	LOC100622227	uncharacterized LOC100622227
100523293	-2.51607	0.00376	0.0113	-1	KCNH2	potassium voltagegated channel subfamily H member 2%2C transcript variant X1
100739283	-1.40204	0.00683	0.0193	-1	SSMEM1	serine rich singlepass membrane protein 1
novel.1353	-1.29603	2.04e-08	1.39e-07	-1
novel.1391	-2.45864	4.21e-05	0.000184	-1
100154249	-2.45743	0.000919	0.00318	-1	LOC100154249	uncharacterized LOC100154249
novel.1400	-2.26678	0.00784	0.0217	-1
100516528	-1.91015	0.000997	0.00342	-1	BMX	BMX nonreceptor tyrosine kinase%2C transcript variant X1
novel.1432	-1.39426	0.000909	0.00315	-1
100522971	-1.33438	6.66e-08	4.26e-07	-1	CAPN6	calpain 6%2C transcript variant X1
100516309	-1.25629	0.0138	0.0355	-1	GDPD2	glycerophosphodiester phosphodiesterase domain containing 2%2C transcript variant X2
100152239	-1.16006	6.71e-05	0.000285	-1	NHS	NHS actin remodeling regulator%2C transcript variant X1
100337678	-1.09325	0.000439	0.00162	-1	PNCK	pregnancy upregulated nonubiquitous CaM kinase
100513514	-1.05505	6.33e-08	4.06e-07	-1	BEX3	brain expressed Xlinked 3%2C transcript variant 1
100144303	-1.01926	0.00242	0.00758	-1	ACE2	angiotensin I converting enzyme 2%2C transcript variant X1
Note: DEGs cutoff: log2|FC| ≥ 1 and padj＜0.05; * 1 stands for up-regulated gene, and -1 meas down-regulated gene.
