# Supplementary material for: RNA-Seq-Based Whole Transcriptome Analysis of IPEC-J2 Cells During Swine Acute Diarrhea Syndrome Coronavirus Infection
Source: Front Vet Sci. 2020 Aug 13;7:492. doi: 10.3389/fvets.2020.00492 (PMC7438718; doi:10.3389/fvets.2020.00492)
Supplement: Supplementary file 7 [file Table_7.xlsx]

## Sheet: Sheet2
Table S7. GO functional categorization of differentially expressed genes regulated in the samples of 6 hpi
Category	GO id	Description	p-value	padj-value	Count	Up	Down
BP	GO:0006952	defense response	3.85e-10	2.41e-07	15	15	0
BP	GO:0009605	response to external stimulus	2.97e-09	9.27e-07	15	13	2
BP	GO:0045087	innate immune response	7.39e-09	1.54e-06	11	11	0
BP	GO:0009615	response to virus	1.12e-08	1.74e-06	8	8	0
BP	GO:0006950	response to stress	2.46e-08	2.24e-06	17	16	1
BP	GO:0043207	response to external biotic stimulus	2.51e-08	2.24e-06	11	10	1
BP	GO:0051707	response to other organism	2.51e-08	2.24e-06	11	10	1
BP	GO:0051607	defense response to virus	3.62e-08	2.81e-06	7	7	0
BP	GO:0009607	response to biotic stimulus	4.05e-08	2.81e-06	11	10	1
BP	GO:0006955	immune response	4.92e-08	3.08e-06	13	13	0
BP	GO:0002376	immune system process	1.78e-07	1.01e-05	14	14	0
BP	GO:0016032	viral process	5.61e-07	2.92e-05	9	9	0
BP	GO:0044764	multi-organism cellular process	9.14e-07	4.39e-05	9	9	0
BP	GO:0044403	symbiosis, encompassing mutualism through parasitism	1.67e-06	6.7e-05	9	9	0
BP	GO:0044419	interspecies interaction between organisms	1.67e-06	6.7e-05	9	9	0
BP	GO:0098542	defense response to other organism	1.71e-06	6.7e-05	8	8	0
BP	GO:0002252	immune effector process	4e-06	0.000147027	8	8	0
BP	GO:0048583	regulation of response to stimulus	1.03e-05	0.000356403	14	12	2
BP	GO:0050896	response to stimulus	1.45e-05	0.000475673	20	18	2
BP	GO:0034097	response to cytokine	2.15e-05	0.000671774	8	8	0
BP	GO:0048584	positive regulation of response to stimulus	3.52e-05	0.00104881	10	10	0
BP	GO:0002221	pattern recognition receptor signaling pathway	7.49e-05	0.0020351	4	4	0
BP	GO:0002758	innate immune response-activating signal transduction	7.49e-05	0.0020351	4	4	0
BP	GO:0009306	protein secretion	9.9e-05	0.00256288	5	5	0
BP	GO:0002218	activation of innate immune response	0.000106616	0.00256288	4	4	0
BP	GO:0045089	positive regulation of innate immune response	0.000106616	0.00256288	4	4	0
BP	GO:0050792	regulation of viral process	0.000147109	0.00328627	4	4	0
BP	GO:0051704	multi-organism process	0.000147225	0.00328627	11	10	1
BP	GO:0002790	peptide secretion	0.000180012	0.00387958	5	5	0
BP	GO:0002684	positive regulation of immune system process	0.000217609	0.00453353	7	7	0
BP	GO:0006954	inflammatory response	0.000240968	0.00477584	7	7	0
BP	GO:0002253	activation of immune response	0.000257254	0.00477584	5	5	0
BP	GO:0045088	regulation of innate immune response	0.000259806	0.00477584	4	4	0
BP	GO:0071356	cellular response to tumor necrosis factor	0.000259806	0.00477584	4	4	0
BP	GO:0034612	response to tumor necrosis factor	0.000334841	0.00597931	4	4	0
BP	GO:0043903	regulation of symbiosis, encompassing mutualism through parasitism	0.000424295	0.00716714	4	4	0
BP	GO:0070371	ERK1 and ERK2 cascade	0.000424295	0.00716714	4	4	0
BP	GO:0001816	cytokine production	0.000556238	0.00914865	6	6	0
BP	GO:0071345	cellular response to cytokine stimulus	0.000758852	0.0121611	6	6	0
BP	GO:0002757	immune response-activating signal transduction	0.000794434	0.012413	4	4	0
BP	GO:0031347	regulation of defense response	0.000840959	0.0125474	5	5	0
BP	GO:0002682	regulation of immune system process	0.000843187	0.0125474	7	7	0
BP	GO:0031349	positive regulation of defense response	0.00095695	0.01353	4	4	0
BP	GO:0034341	response to interferon-gamma	0.00097416	0.01353	3	3	0
BP	GO:0050663	cytokine secretion	0.00097416	0.01353	3	3	0
BP	GO:0050778	positive regulation of immune response	0.00107902	0.0146606	5	5	0
BP	GO:0002764	immune response-regulating signaling pathway	0.00114168	0.0151819	4	4	0
BP	GO:0009966	regulation of signal transduction	0.00117653	0.0152438	10	9	1
BP	GO:0048518	positive regulation of biological process	0.00119512	0.0152438	13	12	1
BP	GO:0019079	viral genome replication	0.00132047	0.0158711	3	3	0
BP	GO:0030593	neutrophil chemotaxis	0.00132047	0.0158711	3	3	0
BP	GO:1903900	regulation of viral life cycle	0.00132047	0.0158711	3	3	0
BP	GO:0051240	positive regulation of multicellular organismal process	0.00142808	0.0168405	7	6	1
BP	GO:0048522	positive regulation of cellular process	0.00151951	0.0175869	12	11	1
BP	GO:0043491	protein kinase B signaling	0.00173567	0.0190314	3	3	0
BP	GO:0071621	granulocyte chemotaxis	0.00173567	0.0190314	3	3	0
BP	GO:1990266	neutrophil migration	0.00173567	0.0190314	3	3	0
BP	GO:0080134	regulation of response to stress	0.00187367	0.0201904	6	5	1
BP	GO:0010646	regulation of cell communication	0.00198174	0.020993	10	9	1
BP	GO:0007186	G-protein coupled receptor signaling pathway	0.00203165	0.021163	6	5	1
BP	GO:0023051	regulation of signaling	0.0020734	0.0212438	10	9	1
BP	GO:0051258	protein polymerization	0.00222438	0.0217225	3	2	1
BP	GO:0070374	positive regulation of ERK1 and ERK2 cascade	0.00222438	0.0217225	3	3	0
BP	GO:0097530	granulocyte migration	0.00222438	0.0217225	3	3	0
BP	GO:0000165	MAPK cascade	0.00232049	0.0223124	5	5	0
BP	GO:0050776	regulation of immune response	0.00255923	0.0242351	5	5	0
BP	GO:0070372	regulation of ERK1 and ERK2 cascade	0.00279091	0.0260346	3	3	0
BP	GO:0009967	positive regulation of signal transduction	0.0029803	0.0273925	6	6	0
BP	GO:0032940	secretion by cell	0.00309018	0.0279907	5	5	0
BP	GO:0051716	cellular response to stimulus	0.00314714	0.0280994	15	13	2
BP	GO:0023014	signal transduction by protein phosphorylation	0.00338389	0.0297878	5	5	0
BP	GO:0010647	positive regulation of cell communication	0.00344182	0.0298769	6	6	0
BP	GO:0023056	positive regulation of signaling	0.00369192	0.0316089	6	6	0
BP	GO:0043410	positive regulation of MAPK cascade	0.00406691	0.0343489	4	4	0
BP	GO:0001934	positive regulation of protein phosphorylation	0.00558974	0.0465812	5	5	0
BP	GO:0007165	signal transduction	0.00579658	0.0476692	13	11	2
BP	GO:0042327	positive regulation of phosphorylation	0.00603846	0.0490134	5	5	0
CC	GO:0005615	extracellular space	0.00011476	0.00768891	9	8	1
MF	GO:0001664	G-protein coupled receptor binding	0.000331165	0.0347723	5	4	1
