# Supplementary material for: RNA-Seq-Based Whole Transcriptome Analysis of IPEC-J2 Cells During Swine Acute Diarrhea Syndrome Coronavirus Infection
Source: Front Vet Sci. 2020 Aug 13;7:492. doi: 10.3389/fvets.2020.00492 (PMC7438718; doi:10.3389/fvets.2020.00492)
Supplement: Supplementary file 8 [file Table_8.xlsx]

## Sheet: Sheet1
Table S8. GO functional categorization of differentially expressed genes regulated in the samples of 24 hpi
Category	GO ID	Description	p-value	padj-value	Count	Up-regulated count	Down-regulated count
BP	GO:0006955	immune response	3.99e-15	4.23e-12	35	34	1
BP	GO:0002376	immune system process	2.06e-14	1.09e-11	40	39	1
BP	GO:0002682	regulation of immune system process	1.56e-10	5.49e-08	25	25	0
BP	GO:0006952	defense response	4.1e-10	1.09e-07	30	29	1
BP	GO:0048583	regulation of response to stimulus	6.63e-10	1.4e-07	42	40	2
BP	GO:0050896	response to stimulus	1.51e-09	2.28e-07	66	60	6
BP	GO:0051247	positive regulation of protein metabolic process	1.37e-09	2.28e-07	26	24	2
BP	GO:0048584	positive regulation of response to stimulus	5.81e-09	7.69e-07	28	27	1
BP	GO:0009966	regulation of signal transduction	1.37e-08	1.59e-06	35	33	2
BP	GO:0002684	positive regulation of immune system process	1.51e-08	1.59e-06	20	20	0
BP	GO:0051240	positive regulation of multicellular organismal process	1.93e-08	1.86e-06	23	21	2
BP	GO:0045087	innate immune response	2.84e-08	2.51e-06	19	18	1
BP	GO:0006950	response to stress	5.02e-08	4.09e-06	39	37	2
BP	GO:0010646	regulation of cell communication	6.83e-08	4.89e-06	35	33	2
BP	GO:0002252	immune effector process	6.93e-08	4.89e-06	17	17	0
BP	GO:0007165	signal transduction	8.23e-08	5.13e-06	50	46	4
BP	GO:0023051	regulation of signaling	7.96e-08	5.13e-06	35	33	2
BP	GO:0001816	cytokine production	9.73e-08	5.72e-06	17	17	0
BP	GO:0032270	positive regulation of cellular protein metabolic process	1.33e-07	7.44e-06	22	20	2
BP	GO:0043491	protein kinase B signaling	1.45e-07	7.68e-06	9	9	0
BP	GO:0071356	cellular response to tumor necrosis factor	1.9e-07	9.56e-06	10	10	0
BP	GO:0023052	signaling	2.23e-07	9.83e-06	50	46	4
BP	GO:0044700	single organism signaling	2.23e-07	9.83e-06	50	46	4
BP	GO:0034097	response to cytokine	2.23e-07	9.83e-06	19	18	1
BP	GO:0007154	cell communication	3.42e-07	1.34e-05	50	46	4
BP	GO:0051246	regulation of protein metabolic process	3.53e-07	1.34e-05	31	28	3
BP	GO:0050776	regulation of immune response	3.43e-07	1.34e-05	16	16	0
BP	GO:0009306	protein secretion	3.24e-07	1.34e-05	11	11	0
BP	GO:0034612	response to tumor necrosis factor	3.74e-07	1.36e-05	10	10	0
BP	GO:0001819	positive regulation of cytokine production	4e-07	1.41e-05	12	12	0
BP	GO:0001817	regulation of cytokine production	4.43e-07	1.51e-05	15	15	0
BP	GO:0009967	positive regulation of signal transduction	4.88e-07	1.62e-05	19	18	1
BP	GO:0009615	response to virus	5.59e-07	1.79e-05	11	11	0
BP	GO:0019221	cytokine-mediated signaling pathway	6.21e-07	1.94e-05	15	14	1
BP	GO:0006954	inflammatory response	7.31e-07	2.21e-05	18	18	0
BP	GO:0051716	cellular response to stimulus	7.77e-07	2.29e-05	54	49	5
BP	GO:0010647	positive regulation of cell communication	8.02e-07	2.3e-05	19	18	1
BP	GO:0023056	positive regulation of signaling	1.02e-06	2.84e-05	19	18	1
BP	GO:0071345	cellular response to cytokine stimulus	1.07e-06	2.91e-05	17	16	1
BP	GO:0042127	regulation of cell proliferation	1.26e-06	3.34e-05	21	19	2
BP	GO:0001934	positive regulation of protein phosphorylation	1.54e-06	3.89e-05	16	15	1
BP	GO:0002790	peptide secretion	1.51e-06	3.89e-05	11	11	0
BP	GO:0048518	positive regulation of biological process	1.6e-06	3.95e-05	42	39	3
BP	GO:0008283	cell proliferation	1.75e-06	4.21e-05	22	20	2
BP	GO:0042327	positive regulation of phosphorylation	2.04e-06	4.79e-05	16	15	1
BP	GO:0030334	regulation of cell migration	2.15e-06	4.96e-05	14	14	0
BP	GO:0071310	cellular response to organic substance	2.55e-06	5.74e-05	29	26	3
BP	GO:0051607	defense response to virus	2.68e-06	5.91e-05	9	9	0
BP	GO:0007166	cell surface receptor signaling pathway	3.22e-06	6.97e-05	28	26	2
BP	GO:0000165	MAPK cascade	4e-06	8.48e-05	14	13	1
BP	GO:1902533	positive regulation of intracellular signal transduction	5.04e-06	0.000104592	15	14	1
BP	GO:2000145	regulation of cell motility	5.38e-06	0.000109513	14	14	0
BP	GO:0031401	positive regulation of protein modification process	5.74e-06	0.000114736	16	15	1
BP	GO:0051707	response to other organism	6.1e-06	0.000119542	17	17	0
BP	GO:0016032	viral process	6.57e-06	0.000126434	15	15	0
BP	GO:0035556	intracellular signal transduction	7.15e-06	0.000135282	25	24	1
BP	GO:0050778	positive regulation of immune response	7.31e-06	0.000135792	13	13	0
BP	GO:0043207	response to external biotic stimulus	7.64e-06	0.000139476	17	17	0
BP	GO:0050708	regulation of protein secretion	8.07e-06	0.000144841	9	9	0
BP	GO:0010469	regulation of receptor activity	8.81e-06	0.000152946	19	19	0
BP	GO:1902531	regulation of intracellular signal transduction	8.81e-06	0.000152946	19	18	1
BP	GO:0044764	multi-organism cellular process	1.09e-05	0.000186531	15	15	0
BP	GO:0010033	response to organic substance	1.25e-05	0.000201566	31	28	3
BP	GO:0032268	regulation of cellular protein metabolic process	1.26e-05	0.000201566	27	24	3
BP	GO:0010604	positive regulation of macromolecule metabolic process	1.2e-05	0.000201566	26	24	2
BP	GO:0023014	signal transduction by protein phosphorylation	1.23e-05	0.000201566	14	13	1
BP	GO:0051239	regulation of multicellular organismal process	1.3e-05	0.000204786	29	27	2
BP	GO:0009607	response to biotic stimulus	1.46e-05	0.000221612	17	17	0
BP	GO:0016477	cell migration	1.46e-05	0.000221612	16	16	0
BP	GO:0051094	positive regulation of developmental process	1.46e-05	0.000221612	16	14	2
BP	GO:0040012	regulation of locomotion	1.6e-05	0.000239041	14	14	0
BP	GO:0002520	immune system development	1.76e-05	0.000258221	13	13	0
BP	GO:2000026	regulation of multicellular organismal development	1.87e-05	0.000271397	19	17	2
BP	GO:0070887	cellular response to chemical stimulus	2.01e-05	0.000287708	31	28	3
BP	GO:0051270	regulation of cellular component movement	2.06e-05	0.000291431	14	14	0
BP	GO:0043408	regulation of MAPK cascade	2.43e-05	0.000338189	12	11	1
BP	GO:0044403	symbiosis, encompassing mutualism through parasitism	2.79e-05	0.000379171	15	15	0
BP	GO:0044419	interspecies interaction between organisms	2.79e-05	0.000379171	15	15	0
BP	GO:0048522	positive regulation of cellular process	3.25e-05	0.000414725	36	33	3
BP	GO:0001932	regulation of protein phosphorylation	3.25e-05	0.000414725	17	16	1
BP	GO:0030097	hemopoiesis	3.24e-05	0.000414725	12	12	0
BP	GO:0002250	adaptive immune response	3.23e-05	0.000414725	11	10	1
BP	GO:0002791	regulation of peptide secretion	3.2e-05	0.000414725	9	9	0
BP	GO:0009605	response to external stimulus	3.42e-05	0.000422378	25	25	0
BP	GO:0048870	cell motility	3.43e-05	0.000422378	16	16	0
BP	GO:0051674	localization of cell	3.43e-05	0.000422378	16	16	0
BP	GO:0034341	response to interferon-gamma	3.86e-05	0.00047026	6	6	0
BP	GO:0048534	hematopoietic or lymphoid organ development	4.28e-05	0.000514547	12	12	0
BP	GO:0065009	regulation of molecular function	4.36e-05	0.000519097	34	32	2
BP	GO:0002460	adaptive immune response based on somatic recombination of immune receptors built from immunoglobulin superfamily domains	4.78e-05	0.00056226	9	9	0
BP	GO:0070371	ERK1 and ERK2 cascade	4.9e-05	0.000570009	8	7	1
BP	GO:0031325	positive regulation of cellular metabolic process	5.76e-05	0.000648758	27	25	2
BP	GO:0030335	positive regulation of cell migration	5.73e-05	0.000648758	10	10	0
BP	GO:0043410	positive regulation of MAPK cascade	5.73e-05	0.000648758	10	9	1
BP	GO:0045088	regulation of innate immune response	6.83e-05	0.000753941	7	7	0
BP	GO:0045765	regulation of angiogenesis	6.83e-05	0.000753941	7	7	0
BP	GO:0010562	positive regulation of phosphorus metabolic process	7.46e-05	0.000805711	16	15	1
BP	GO:0045937	positive regulation of phosphate metabolic process	7.46e-05	0.000805711	16	15	1
BP	GO:0031347	regulation of defense response	7.87e-05	0.000841655	11	11	0
BP	GO:1990266	neutrophil migration	7.95e-05	0.000841655	6	6	0
BP	GO:0009893	positive regulation of metabolic process	9.16e-05	0.000960775	27	25	2
BP	GO:0042325	regulation of phosphorylation	9.59e-05	0.000995873	17	16	1
BP	GO:0002521	leukocyte differentiation	9.96e-05	0.00102398	9	9	0
BP	GO:0010876	lipid localization	0.000103415	0.00105305	11	9	2
BP	GO:0071902	positive regulation of protein serine/threonine kinase activity	0.000113544	0.00113437	7	6	1
BP	GO:1901342	regulation of vasculature development	0.000113544	0.00113437	7	7	0
BP	GO:0042221	response to chemical	0.000116016	0.00114823	34	31	3
BP	GO:0032879	regulation of localization	0.000134394	0.00131781	24	24	0
BP	GO:0002683	negative regulation of immune system process	0.000139518	0.0013555	9	9	0
BP	GO:0051272	positive regulation of cellular component movement	0.000143671	0.00137069	10	10	0
BP	GO:2000147	positive regulation of cell motility	0.000143671	0.00137069	10	10	0
BP	GO:0002218	activation of innate immune response	0.000148643	0.00138082	6	6	0
BP	GO:0009612	response to mechanical stimulus	0.000148643	0.00138082	6	6	0
BP	GO:0045089	positive regulation of innate immune response	0.000148643	0.00138082	6	6	0
BP	GO:0006357	regulation of transcription from RNA polymerase II promoter	0.000151846	0.00139831	16	15	1
BP	GO:0031399	regulation of protein modification process	0.000157263	0.0014357	17	16	1
BP	GO:0031349	positive regulation of defense response	0.000168907	0.00152883	8	8	0
BP	GO:0006366	transcription from RNA polymerase II promoter	0.000179722	0.00161293	16	15	1
BP	GO:0046903	secretion	0.000181935	0.00161907	14	14	0
BP	GO:0008284	positive regulation of cell proliferation	0.000189375	0.0016498	13	11	2
BP	GO:0030155	regulation of cell adhesion	0.000190062	0.0016498	10	10	0
BP	GO:0051223	regulation of protein transport	0.000190062	0.0016498	10	10	0
BP	GO:0080090	regulation of primary metabolic process	0.000199978	0.00172177	37	33	4
BP	GO:0040011	locomotion	0.000211975	0.00181033	16	16	0
BP	GO:0006928	movement of cell or subcellular component	0.00021527	0.00182376	17	17	0
BP	GO:0040017	positive regulation of locomotion	0.000248473	0.00207191	10	10	0
BP	GO:0070201	regulation of establishment of protein localization	0.000248473	0.00207191	10	10	0
BP	GO:0002253	activation of immune response	0.000260027	0.00210205	9	9	0
BP	GO:0042035	regulation of cytokine biosynthetic process	0.000258161	0.00210205	6	6	0
BP	GO:0043406	positive regulation of MAP kinase activity	0.000258161	0.00210205	6	5	1
BP	GO:0097530	granulocyte migration	0.000258161	0.00210205	6	6	0
BP	GO:0051704	multi-organism process	0.000326151	0.00261662	25	24	1
BP	GO:0002697	regulation of immune effector process	0.000339011	0.00269934	8	8	0
BP	GO:0090087	regulation of peptide transport	0.00041111	0.00320122	10	10	0
BP	GO:0002449	lymphocyte mediated immunity	0.000408203	0.00320122	7	7	0
BP	GO:0097529	myeloid leukocyte migration	0.000408203	0.00320122	7	7	0
BP	GO:0002685	regulation of leukocyte migration	0.000422526	0.0032191	6	6	0
BP	GO:0042089	cytokine biosynthetic process	0.000422526	0.0032191	6	6	0
BP	GO:0042107	cytokine metabolic process	0.000422526	0.0032191	6	6	0
BP	GO:0051050	positive regulation of transport	0.000433442	0.00327868	12	12	0
BP	GO:0098542	defense response to other organism	0.000436948	0.00328176	11	11	0
BP	GO:0043085	positive regulation of catalytic activity	0.000460443	0.00343387	15	14	1
BP	GO:0032103	positive regulation of response to external stimulus	0.000465733	0.00344903	8	8	0
BP	GO:0031323	regulation of cellular metabolic process	0.000488306	0.00359108	37	33	4
BP	GO:0014070	response to organic cyclic compound	0.000526151	0.00384271	12	10	2
BP	GO:0002687	positive regulation of leukocyte migration	0.000568135	0.00388165	5	5	0
BP	GO:0002688	regulation of leukocyte chemotaxis	0.000568135	0.00388165	5	5	0
BP	GO:0002708	positive regulation of lymphocyte mediated immunity	0.000568135	0.00388165	5	5	0
BP	GO:0002793	positive regulation of peptide secretion	0.000568135	0.00388165	5	5	0
BP	GO:0019915	lipid storage	0.000568135	0.00388165	5	5	0
BP	GO:0030217	T cell differentiation	0.000568135	0.00388165	5	5	0
BP	GO:0030593	neutrophil chemotaxis	0.000568135	0.00388165	5	5	0
BP	GO:0042108	positive regulation of cytokine biosynthetic process	0.000568135	0.00388165	5	5	0
BP	GO:0050680	negative regulation of epithelial cell proliferation	0.000568135	0.00388165	5	5	0
BP	GO:0050714	positive regulation of protein secretion	0.000568135	0.00388165	5	5	0
BP	GO:0006869	lipid transport	0.000593241	0.00400154	9	7	2
BP	GO:0048514	blood vessel morphogenesis	0.000593241	0.00400154	9	8	1
BP	GO:0050793	regulation of developmental process	0.000601406	0.00403094	20	18	2
BP	GO:0060255	regulation of macromolecule metabolic process	0.000628324	0.00415963	35	32	3
BP	GO:0019216	regulation of lipid metabolic process	0.000628461	0.00415963	8	7	1
BP	GO:0051049	regulation of transport	0.000633691	0.00416819	18	18	0
BP	GO:0010632	regulation of epithelial cell migration	0.000658646	0.00427918	6	6	0
BP	GO:0050920	regulation of chemotaxis	0.000658646	0.00427918	6	6	0
BP	GO:0051046	regulation of secretion	0.000807849	0.00521653	11	11	0
BP	GO:0032880	regulation of protein localization	0.000814618	0.00522815	10	10	0
BP	GO:0045860	positive regulation of protein kinase activity	0.000834332	0.00522815	8	7	1
BP	GO:0050900	leukocyte migration	0.000834332	0.00522815	8	8	0
BP	GO:0051047	positive regulation of secretion	0.000834332	0.00522815	8	8	0
BP	GO:1903706	regulation of hemopoiesis	0.000822883	0.00522815	7	7	0
BP	GO:1901700	response to oxygen-containing compound	0.000877058	0.00546356	17	15	2
BP	GO:0033993	response to lipid	0.00091057	0.00563915	12	11	1
BP	GO:0001568	blood vessel development	0.000967667	0.00567318	9	8	1
BP	GO:0001944	vasculature development	0.000967667	0.00567318	9	8	1
BP	GO:0072358	cardiovascular system development	0.000967667	0.00567318	9	8	1
BP	GO:0002822	regulation of adaptive immune response based on somatic recombination of immune receptors built from immunoglobulin superfamily domains	0.000985708	0.00567318	6	6	0
BP	GO:0030098	lymphocyte differentiation	0.000985708	0.00567318	6	6	0
BP	GO:0002221	pattern recognition receptor signaling pathway	0.000975351	0.00567318	5	5	0
BP	GO:0002285	lymphocyte activation involved in immune response	0.000975351	0.00567318	5	5	0
BP	GO:0002758	innate immune response-activating signal transduction	0.000975351	0.00567318	5	5	0
BP	GO:0002821	positive regulation of adaptive immune response	0.000975351	0.00567318	5	5	0
BP	GO:0002824	positive regulation of adaptive immune response based on somatic recombination of immune receptors built from immunoglobulin superfamily domains	0.000975351	0.00567318	5	5	0
BP	GO:0045766	positive regulation of angiogenesis	0.000975351	0.00567318	5	5	0
BP	GO:0050921	positive regulation of chemotaxis	0.000975351	0.00567318	5	5	0
BP	GO:1904018	positive regulation of vasculature development	0.000975351	0.00567318	5	5	0
BP	GO:0009719	response to endogenous stimulus	0.00103755	0.00593929	18	16	2
BP	GO:0033674	positive regulation of kinase activity	0.00109126	0.00621313	8	7	1
BP	GO:0002237	response to molecule of bacterial origin	0.00112807	0.00635441	7	7	0
BP	GO:0032496	response to lipopolysaccharide	0.00112807	0.00635441	7	7	0
BP	GO:0032101	regulation of response to external stimulus	0.00117821	0.00653258	11	11	0
BP	GO:0032940	secretion by cell	0.00117821	0.00653258	11	11	0
BP	GO:0045944	positive regulation of transcription from RNA polymerase II promoter	0.00117821	0.00653258	11	11	0
BP	GO:0045597	positive regulation of cell differentiation	0.00123307	0.00680115	10	8	2
BP	GO:0019222	regulation of metabolic process	0.00127921	0.0070191	37	33	4
BP	GO:0044707	single-multicellular organism process	0.00128586	0.00701919	39	34	5
BP	GO:0007155	cell adhesion	0.00131534	0.00714331	14	14	0
BP	GO:0001525	angiogenesis	0.00140792	0.00743373	8	8	0
BP	GO:0045596	negative regulation of cell differentiation	0.00140792	0.00743373	8	8	0
BP	GO:0051347	positive regulation of transferase activity	0.00140792	0.00743373	8	7	1
BP	GO:0002819	regulation of adaptive immune response	0.00142497	0.00743373	6	6	0
BP	GO:0010631	epithelial cell migration	0.00142497	0.00743373	6	6	0
BP	GO:0043405	regulation of MAP kinase activity	0.00142497	0.00743373	6	5	1
BP	GO:0090130	tissue migration	0.00142497	0.00743373	6	6	0
BP	GO:0090132	epithelium migration	0.00142497	0.00743373	6	6	0
BP	GO:0045893	positive regulation of transcription, DNA-templated	0.00153622	0.007784	13	13	0
BP	GO:1902680	positive regulation of RNA biosynthetic process	0.00153622	0.007784	13	13	0
BP	GO:1903508	positive regulation of nucleic acid-templated transcription	0.00153622	0.007784	13	13	0
BP	GO:0022603	regulation of anatomical structure morphogenesis	0.00150038	0.007784	10	10	0
BP	GO:0002443	leukocyte mediated immunity	0.00151576	0.007784	7	7	0
BP	GO:0022407	regulation of cell-cell adhesion	0.00151576	0.007784	7	7	0
BP	GO:0016064	immunoglobulin mediated immune response	0.00156586	0.00778518	5	5	0
BP	GO:0019724	B cell mediated immunity	0.00156586	0.00778518	5	5	0
BP	GO:0071621	granulocyte chemotaxis	0.00156586	0.00778518	5	5	0
BP	GO:1905954	positive regulation of lipid localization	0.00156586	0.00778518	5	5	0
BP	GO:0006468	protein phosphorylation	0.00164566	0.00814369	18	17	1
BP	GO:0022610	biological adhesion	0.0017391	0.00856606	14	14	0
BP	GO:0051254	positive regulation of RNA metabolic process	0.00177967	0.00871359	13	13	0
BP	GO:0070848	response to growth factor	0.00179373	0.00871359	8	7	1
BP	GO:0071363	cellular response to growth factor stimulus	0.00179373	0.00871359	8	7	1
BP	GO:0044765	single-organism transport	0.00183785	0.00888716	27	24	3
BP	GO:0048646	anatomical structure formation involved in morphogenesis	0.00198839	0.00957139	11	10	1
BP	GO:0030099	myeloid cell differentiation	0.0020003	0.00958515	7	7	0
BP	GO:0019220	regulation of phosphate metabolic process	0.00203668	0.00967197	17	16	1
BP	GO:0051174	regulation of phosphorus metabolic process	0.00203668	0.00967197	17	16	1
BP	GO:0051345	positive regulation of hydrolase activity	0.00228854	0.0108195	9	9	0
BP	GO:0002700	regulation of production of molecular mediator of immune response	0.00238317	0.0111179	5	5	0
BP	GO:0002705	positive regulation of leukocyte mediated immunity	0.00238317	0.0111179	5	5	0
BP	GO:0002706	regulation of lymphocyte mediated immunity	0.00238317	0.0111179	5	5	0
BP	GO:0010557	positive regulation of macromolecule biosynthetic process	0.00258498	0.0118568	14	14	0
BP	GO:0051336	regulation of hydrolase activity	0.00258498	0.0118568	14	13	1
BP	GO:0045321	leukocyte activation	0.00259752	0.0118568	10	10	0
BP	GO:0051249	regulation of lymphocyte activation	0.00259708	0.0118568	7	7	0
BP	GO:0071900	regulation of protein serine/threonine kinase activity	0.00259708	0.0118568	7	6	1
BP	GO:0044767	single-organism developmental process	0.00264405	0.0120174	34	31	3
BP	GO:0001667	ameboidal-type cell migration	0.00273399	0.0123731	6	6	0
BP	GO:1901698	response to nitrogen compound	0.00274711	0.0123795	11	10	1
BP	GO:0046649	lymphocyte activation	0.00277882	0.0124168	9	9	0
BP	GO:1903530	regulation of secretion by cell	0.00277882	0.0124168	9	9	0
BP	GO:0071702	organic substance transport	0.00306322	0.0135959	21	18	3
BP	GO:0044093	positive regulation of molecular function	0.00307433	0.0135959	15	14	1
BP	GO:0010243	response to organonitrogen compound	0.00308122	0.0135959	10	9	1
BP	GO:0009653	anatomical structure morphogenesis	0.00315313	0.0138554	17	16	1
BP	GO:0030154	cell differentiation	0.00325911	0.014262	25	23	2
BP	GO:1902578	single-organism localization	0.00344046	0.0144207	27	24	3
BP	GO:0052548	regulation of endopeptidase activity	0.00334907	0.0144207	9	8	1
BP	GO:0071396	cellular response to lipid	0.00334907	0.0144207	9	8	1
BP	GO:0060326	cell chemotaxis	0.00332235	0.0144207	7	7	0
BP	GO:0002440	production of molecular mediator of immune response	0.00347241	0.0144207	5	5	0
BP	GO:0010634	positive regulation of epithelial cell migration	0.00347241	0.0144207	5	5	0
BP	GO:0032868	response to insulin	0.00347241	0.0144207	5	5	0
BP	GO:0046890	regulation of lipid biosynthetic process	0.00347241	0.0144207	5	4	1
BP	GO:0050792	regulation of viral process	0.00347241	0.0144207	5	5	0
BP	GO:0070374	positive regulation of ERK1 and ERK2 cascade	0.00347241	0.0144207	5	5	0
BP	GO:0071219	cellular response to molecule of bacterial origin	0.00347241	0.0144207	5	5	0
BP	GO:0071222	cellular response to lipopolysaccharide	0.00347241	0.0144207	5	5	0
BP	GO:1902105	regulation of leukocyte differentiation	0.00347241	0.0144207	5	5	0
BP	GO:0050678	regulation of epithelial cell proliferation	0.00365415	0.0150574	6	6	0
BP	GO:1905952	regulation of lipid localization	0.00365415	0.0150574	6	6	0
BP	GO:0007167	enzyme linked receptor protein signaling pathway	0.00372549	0.0152918	11	10	1
BP	GO:0032501	multicellular organismal process	0.00391156	0.0159936	41	36	5
BP	GO:0032502	developmental process	0.00393133	0.0160126	34	31	3
BP	GO:0050790	regulation of catalytic activity	0.00399695	0.0162175	21	19	2
BP	GO:0048856	anatomical structure development	0.00409659	0.0165584	32	29	3
BP	GO:0035295	tube development	0.00419316	0.0168843	7	6	1
BP	GO:0010628	positive regulation of gene expression	0.00421872	0.0169228	14	14	0
BP	GO:0072359	circulatory system development	0.00426437	0.0170414	10	9	1
BP	GO:0071495	cellular response to endogenous stimulus	0.00432452	0.0172168	15	14	1
BP	GO:0007275	multicellular organism development	0.00465797	0.0184749	29	26	3
BP	GO:0042886	amide transport	0.00473783	0.0185606	14	13	1
BP	GO:0080134	regulation of response to stress	0.00480228	0.0185606	12	12	0
BP	GO:0030595	leukocyte chemotaxis	0.00478666	0.0185606	6	6	0
BP	GO:0032944	regulation of mononuclear cell proliferation	0.00478666	0.0185606	6	6	0
BP	GO:0050670	regulation of lymphocyte proliferation	0.00478666	0.0185606	6	6	0
BP	GO:1903037	regulation of leukocyte cell-cell adhesion	0.00478666	0.0185606	6	6	0
BP	GO:1903532	positive regulation of secretion by cell	0.00478666	0.0185606	6	6	0
BP	GO:0001818	negative regulation of cytokine production	0.00487929	0.018587	5	5	0
BP	GO:0002366	leukocyte activation involved in immune response	0.00487929	0.018587	5	5	0
BP	GO:0002703	regulation of leukocyte mediated immunity	0.00487929	0.018587	5	5	0
BP	GO:0070372	regulation of ERK1 and ERK2 cascade	0.00487929	0.018587	5	5	0
BP	GO:0033036	macromolecule localization	0.00503724	0.0191198	20	18	2
BP	GO:0006935	chemotaxis	0.00513701	0.0192911	8	8	0
BP	GO:0042330	taxis	0.00513701	0.0192911	8	8	0
BP	GO:0071407	cellular response to organic cyclic compound	0.00513701	0.0192911	8	7	1
BP	GO:0002694	regulation of leukocyte activation	0.00522713	0.0194913	7	7	0
BP	GO:1901652	response to peptide	0.00522713	0.0194913	7	7	0
BP	GO:0052547	regulation of peptidase activity	0.00562898	0.0209161	9	8	1
BP	GO:0045595	regulation of cell differentiation	0.00577405	0.0210537	13	11	2
BP	GO:0001935	endothelial cell proliferation	0.00578529	0.0210537	4	4	0
BP	GO:0002367	cytokine production involved in immune response	0.00578529	0.0210537	4	4	0
BP	GO:0031663	lipopolysaccharide-mediated signaling pathway	0.00578529	0.0210537	4	4	0
BP	GO:0043542	endothelial cell migration	0.00578529	0.0210537	4	4	0
BP	GO:0050777	negative regulation of immune response	0.00578529	0.0210537	4	4	0
BP	GO:0008219	cell death	0.00608531	0.0220338	18	18	0
BP	GO:0002764	immune response-regulating signaling pathway	0.00615863	0.0220338	6	6	0
BP	GO:0007159	leukocyte cell-cell adhesion	0.00615863	0.0220338	6	6	0
BP	GO:0043434	response to peptide hormone	0.00615863	0.0220338	6	6	0
BP	GO:0070663	regulation of leukocyte proliferation	0.00615863	0.0220338	6	6	0
BP	GO:0008285	negative regulation of cell proliferation	0.00644234	0.0229712	7	7	0
BP	GO:0031328	positive regulation of cellular biosynthetic process	0.00661394	0.023239	15	15	0
BP	GO:0009617	response to bacterium	0.00661019	0.023239	9	9	0
BP	GO:0002263	cell activation involved in immune response	0.00664911	0.023239	5	5	0
BP	GO:0002699	positive regulation of immune effector process	0.00664911	0.023239	5	5	0
BP	GO:0032368	regulation of lipid transport	0.00664911	0.023239	5	5	0
BP	GO:0045637	regulation of myeloid cell differentiation	0.00664911	0.023239	5	5	0
BP	GO:1901701	cellular response to oxygen-containing compound	0.0069979	0.0243776	12	11	1
BP	GO:0050865	regulation of cell activation	0.00785713	0.027281	7	7	0
BP	GO:0048869	cellular developmental process	0.00795338	0.0275249	25	23	2
BP	GO:0015031	protein transport	0.0081189	0.0280062	13	13	0
BP	GO:0048513	animal organ development	0.00815716	0.0280469	19	17	2
BP	GO:0006915	apoptotic process	0.0083222	0.0284192	17	17	0
BP	GO:0002573	myeloid leukocyte differentiation	0.00853382	0.0284192	4	4	0
BP	GO:0030336	negative regulation of cell migration	0.00853382	0.0284192	4	4	0
BP	GO:0032869	cellular response to insulin stimulus	0.00853382	0.0284192	4	4	0
BP	GO:0034330	cell junction organization	0.00853382	0.0284192	4	4	0
BP	GO:0040013	negative regulation of locomotion	0.00853382	0.0284192	4	4	0
BP	GO:0045216	cell-cell junction organization	0.00853382	0.0284192	4	4	0
BP	GO:0048762	mesenchymal cell differentiation	0.00853382	0.0284192	4	4	0
BP	GO:0090092	regulation of transmembrane receptor protein serine/threonine kinase signaling pathway	0.00853382	0.0284192	4	3	1
BP	GO:2000146	negative regulation of cell motility	0.00853382	0.0284192	4	4	0
BP	GO:0009628	response to abiotic stimulus	0.00882049	0.0288474	10	10	0
BP	GO:0051093	negative regulation of developmental process	0.0087106	0.0288474	8	8	0
BP	GO:0043112	receptor metabolic process	0.00882583	0.0288474	5	5	0
BP	GO:0043903	regulation of symbiosis, encompassing mutualism through parasitism	0.00882583	0.0288474	5	5	0
BP	GO:0048732	gland development	0.00882583	0.0288474	5	5	0
BP	GO:0071216	cellular response to biotic stimulus	0.00882583	0.0288474	5	5	0
BP	GO:0009891	positive regulation of biosynthetic process	0.00890829	0.0290273	15	15	0
BP	GO:0019538	protein metabolic process	0.00951213	0.0308053	39	36	3
BP	GO:0042110	T cell activation	0.00948996	0.0308053	7	7	0
BP	GO:0032943	mononuclear cell proliferation	0.00972963	0.0313182	6	6	0
BP	GO:0046651	lymphocyte proliferation	0.00972963	0.0313182	6	6	0
BP	GO:0012501	programmed cell death	0.00991629	0.0318223	17	17	0
BP	GO:0045184	establishment of protein localization	0.0100639	0.0321983	13	13	0
BP	GO:0043549	regulation of kinase activity	0.0103575	0.0329387	9	8	1
BP	GO:0045859	regulation of protein kinase activity	0.0103575	0.0329387	9	8	1
BP	GO:0051241	negative regulation of multicellular organismal process	0.0107483	0.0340792	11	11	0
BP	GO:0015833	peptide transport	0.0111651	0.0352951	13	13	0
BP	GO:0016337	single organismal cell-cell adhesion	0.0113592	0.0357727	7	7	0
BP	GO:0007178	transmembrane receptor protein serine/threonine kinase signaling pathway	0.0114513	0.0357727	5	4	1
BP	GO:0032147	activation of protein kinase activity	0.0114513	0.0357727	5	4	1
BP	GO:0042129	regulation of T cell proliferation	0.0114513	0.0357727	5	5	0
BP	GO:0048523	negative regulation of cellular process	0.0117794	0.0364666	27	24	3
BP	GO:1901699	cellular response to nitrogen compound	0.0119645	0.0364666	8	8	0
BP	GO:0048545	response to steroid hormone	0.011982	0.0364666	6	6	0
BP	GO:0050673	epithelial cell proliferation	0.011982	0.0364666	6	6	0
BP	GO:0070661	leukocyte proliferation	0.011982	0.0364666	6	6	0
BP	GO:0033002	muscle cell proliferation	0.0120178	0.0364666	4	4	0
BP	GO:0045444	fat cell differentiation	0.0120178	0.0364666	4	4	0
BP	GO:0046822	regulation of nucleocytoplasmic transport	0.0120178	0.0364666	4	4	0
BP	GO:0051271	negative regulation of cellular component movement	0.0120178	0.0364666	4	4	0
BP	GO:0051781	positive regulation of cell division	0.0120178	0.0364666	4	4	0
BP	GO:0048519	negative regulation of biological process	0.0128975	0.0390243	29	26	3
BP	GO:0098602	single organism cell adhesion	0.013483	0.0406796	7	7	0
BP	GO:0009725	response to hormone	0.0135361	0.0407238	11	11	0
BP	GO:0051338	regulation of transferase activity	0.013629	0.0408869	9	8	1
BP	GO:0006351	transcription, DNA-templated	0.0140541	0.0420431	18	17	1
BP	GO:0002009	morphogenesis of an epithelium	0.0145647	0.0429637	5	4	1
BP	GO:0042098	T cell proliferation	0.0145647	0.0429637	5	5	0
BP	GO:0051222	positive regulation of protein transport	0.0145647	0.0429637	5	5	0
BP	GO:0071375	cellular response to peptide hormone stimulus	0.0145647	0.0429637	5	5	0
BP	GO:1904951	positive regulation of establishment of protein localization	0.0145647	0.0429637	5	5	0
BP	GO:0051179	localization	0.0146177	0.0430004	36	32	4
BP	GO:0048731	system development	0.0148795	0.0436493	24	22	2
BP	GO:0032774	RNA biosynthetic process	0.0151743	0.0442689	18	17	1
BP	GO:0097659	nucleic acid-templated transcription	0.0151743	0.0442689	18	17	1
BP	GO:0071417	cellular response to organonitrogen compound	0.0158792	0.0461979	7	7	0
BP	GO:0010941	regulation of cell death	0.016041	0.0462776	14	14	0
BP	GO:0030278	regulation of ossification	0.0162999	0.0462776	4	4	0
BP	GO:0045834	positive regulation of lipid metabolic process	0.0162999	0.0462776	4	4	0
BP	GO:0048771	tissue remodeling	0.0162999	0.0462776	4	4	0
BP	GO:0051701	interaction with host	0.0162999	0.0462776	4	4	0
BP	GO:0060485	mesenchyme development	0.0162999	0.0462776	4	4	0
BP	GO:0071559	response to transforming growth factor beta	0.0162999	0.0462776	4	4	0
BP	GO:0071560	cellular response to transforming growth factor beta stimulus	0.0162999	0.0462776	4	4	0
BP	GO:1903708	positive regulation of hemopoiesis	0.0162999	0.0462776	4	4	0
BP	GO:0030162	regulation of proteolysis	0.0164546	0.046592	10	9	1
BP	GO:0051252	regulation of RNA metabolic process	0.017627	0.0497785	18	17	1
CC	GO:0005615	extracellular space	7.26e-12	8.42e-10	33	32	1
CC	GO:0044421	extracellular region part	8.46e-06	0.000490775	35	34	1
CC	GO:0005576	extracellular region	2.08e-05	0.000803806	43	39	4
MF	GO:0005126	cytokine receptor binding	6.58e-10	1.05e-07	18	18	0
MF	GO:0005125	cytokine activity	1.6e-09	1.27e-07	17	17	0
MF	GO:0008083	growth factor activity	1.04e-05	0.00046771	10	10	0
MF	GO:0070851	growth factor receptor binding	1.18e-05	0.00046771	7	7	0
MF	GO:0005102	receptor binding	0.000175597	0.005584	23	22	1
