# Supplementary material for: RNA-Seq-Based Whole Transcriptome Analysis of IPEC-J2 Cells During Swine Acute Diarrhea Syndrome Coronavirus Infection
Source: Front Vet Sci. 2020 Aug 13;7:492. doi: 10.3389/fvets.2020.00492 (PMC7438718; doi:10.3389/fvets.2020.00492)
Supplement: Supplementary file 10 [file Table_10.xlsx]

## Sheet: Sheet1
Table S10. KEGG functional categorization of differentially expressed genes regulated in the samples of 6 hpi
KEGG ID	Class A Anotation	Class B Anotation	Functional Description	GeneRatio	BgRatio	p-value	padj-value	GeneName	Count	Up-regulated count	Down-regulated count
ssc04060	Environmental Information Processing	Signaling molecules and interaction	Cytokine-cytokine receptor interaction	13/92	172/5717	2.96e-06	8.19e-05	CXCL11/CCL5/TNFSF10/CCL20/CXCL10/CXCL8/IFNAR2/CCR7/TNFSF13B/CSF2/CCL4/IL2RG/KDR	13	13	0
ssc04064	Environmental Information Processing	Signal transduction	NF-kappa B signaling pathway	7/92	80/5717	0.00027148	0.00409687	PLAU/DDX58/TNFAIP3/CXCL8/VCAM1/TNFSF13B/CCL4	7	7	0
ssc04630	Environmental Information Processing	Signal transduction	Jak-STAT signaling pathway	7/92	128/5717	0.00432812	0.0378141	IRF9/IFNAR2/PIK3CD/SOCS1/CSF2/IL19/IL2RG	7	7	0
ssc04668	Environmental Information Processing	Signal transduction	TNF signaling pathway	7/92	99/5717	0.00099335	0.0126843	CCL5/TNFAIP3/CCL20/CXCL10/VCAM1/PIK3CD/CSF2	7	7	0
ssc05164	Human Diseases	Infectious disease: viral	Influenza A	18/92	137/5717	2.89e-12	4.8e-10	OAS2/MX1/RSAD2/DDX58/EIF2AK2/ADAR/IFIH1/OAS1/IRF9/CCL5/IRF7/TNFSF10/CXCL10/PML/CXCL8/IFNAR2/PIK3CD/SLA-DOA	18	17	1
ssc05162	Human Diseases	Infectious disease: viral	Measles	14/92	108/5717	1.16e-09	9.65e-08	OAS2/MX1/DDX58/EIF2AK2/ADAR/IFIH1/OAS1/IRF9/TNFAIP3/IRF7/TNFSF10/IFNAR2/PIK3CD/IL2RG	14	14	0
ssc05168	Human Diseases	Infectious disease: viral	Herpes simplex infection	14/92	162/5717	2.28e-07	9.44e-06	OAS2/IFIT1/DDX58/EIF2AK2/TAP1/IFIH1/OAS1/IRF9/CCL5/C3/IRF7/PML/IFNAR2/SLA-DOA	14	13	1
ssc05160	Human Diseases	Infectious disease: viral	Hepatitis C	11/92	112/5717	1.41e-06	4.7e-05	OAS2/IFIT1/DDX58/EIF2AK2/IRF1/OAS1/IRF9/IRF7/CXCL8/IFNAR2/PIK3CD	11	11	0
ssc05167	Human Diseases	Infectious disease: viral	Kaposi's sarcoma-associated herpesvirus infection	10/92	163/5717	0.000258963	0.00409687	EIF2AK2/IRF9/C3/IRF7/CXCL8/IFNAR2/PIK3CD/LOC100153163/CSF2/PIK3R5	10	10	0
ssc05323	Human Diseases	Immune disease	Rheumatoid arthritis	6/92	72/5717	0.000981043	0.0126843	CCL5/CCL20/CXCL8/TNFSF13B/CSF2/SLA-DOA	6	5	1
ssc05142	Human Diseases	Infectious disease: parasitic	Chagas disease (American trypanosomiasis)	6/92	90/5717	0.00310259	0.0302958	CCL5/C3/CXCL8/SERPINE1/NOS2/PIK3CD	6	6	0
ssc05133	Human Diseases	Infectious disease: bacterial	Pertussis	5/92	66/5717	0.00399135	0.0368091	IRF1/C3/CXCL8/NOS2/C1R	5	5	0
ssc04621	Organismal Systems	Immune system	NOD-like receptor signaling pathway	15/92	134/5717	2.28e-09	1.26e-07	OAS2/OAS1/GBP1/LOC100155195/IRF9/CCL5/TNFAIP3/IRF7/LOC100522887/CXCL8/GBP2/P2RX7/IFNAR2/LOC100523492/LOC100156073	15	15	0
ssc04620	Organismal Systems	Immune system	Toll-like receptor signaling pathway	8/92	89/5717	8.04e-05	0.00148339	CXCL11/CCL5/IRF7/CXCL10/CXCL8/IFNAR2/PIK3CD/CCL4	8	8	0
ssc04062	Organismal Systems	Immune system	Chemokine signaling pathway	8/92	147/5717	0.0023713	0.0246023	CXCL11/CCL5/CCL20/CXCL10/CXCL8/CCR7/PIK3CD/CCL4	8	8	0
ssc04622	Organismal Systems	Immune system	RIG-I-like receptor signaling pathway	7/92	59/5717	3.83e-05	0.000795691	ISG15/DDX58/DHX58/IFIH1/IRF7/CXCL10/CXCL8	7	7	0
ssc04623	Organismal Systems	Immune system	Cytosolic DNA-sensing pathway	7/92	50/5717	1.26e-05	0.000299481	DDX58/ADAR/ZBP1/CCL5/IRF7/CXCL10/CCL4	7	7	0
ssc04657	Organismal Systems	Immune system	IL-17 signaling pathway	6/92	79/5717	0.00159515	0.0189139	TNFAIP3/CCL20/CXCL10/CXCL8/MMP13/CSF2	6	6	0
ssc04610	Organismal Systems	Immune system	Complement and coagulation cascades	5/92	56/5717	0.00193495	0.0214135	PLAU/C3/PLAUR/SERPINE1/C1R	5	5	0
