# Supplementary material for: RNA-Seq-Based Whole Transcriptome Analysis of IPEC-J2 Cells During Swine Acute Diarrhea Syndrome Coronavirus Infection
Source: Front Vet Sci. 2020 Aug 13;7:492. doi: 10.3389/fvets.2020.00492 (PMC7438718; doi:10.3389/fvets.2020.00492)
Supplement: Supplementary file 11 [file Table_11.xlsx]

## Sheet: Sheet1
Table S11. KEGG functional categorization of differentially expressed genes regulated in the samples of 24 hpi
KEGG ID	Class A Anotation	Class B Anotation	Functional Description	GeneRatio	BgRatio	p-value	padj-value	GeneName	Count	Up-regulated count	Down-regulated count
ssc04060	Environmental Information Processing	Signaling molecules and interaction	Cytokine-cytokine receptor interaction	39/328	180/5882	6.31e-14	1.64e-11	CCL5/CXCL8/CXCL10/CXCL11/CD40/TGFB1/CSF1/CCR7/CCL20/VEGFA/TNFSF9/IL6/IL23A/CD70/CSF2/IFNAR2/IFNB1/TNFSF13B/IL1A/NGFR/IL10RB/CCL4/IL12A/TNF/FAS/IL7R/IL11/IFNLR1/IL2RA/CX3CL1/TGFB3/IL7/IL20RA/CCL22/IFN-ALPHAOMEGA/CXCL9/CCL2/CCL3L1/CCL19	39	39	0
ssc04668	Environmental Information Processing	Signal transduction	TNF signaling pathway	21/328	100/5882	8.96e-08	4.64e-06	CCL5/NFKBIA/TNFAIP3/CXCL10/BIRC3/ICAM1/CSF1/CCL20/IL6/JUNB/CSF2/CXCL2/VCAM1/TNF/FAS/CX3CL1/CREB3L1/PTGS2/EDN1/SELE/CCL2	21	21	0
ssc04630	Environmental Information Processing	Signal transduction	Jak-STAT signaling pathway	18/328	134/5882	0.000413788	0.00428685	STAT1/IL6/IL23A/CCND1/CSF2/STAT5A/SOCS1/IFNAR2/IFNB1/IL10RB/IL12A/IL7R/IL11/IFNLR1/IL2RA/IL7/IL20RA/IFN-ALPHAOMEGA	18	18	0
ssc04514	Environmental Information Processing	Signaling molecules and interaction	Cell adhesion molecules (CAMs)	15/328	118/5882	0.00217285	0.0180617	CD40/ICAM1/SLA-2/CD86/SIGLEC1/VCAM1/SDC3/PDCD1/SLA-1/SPN/MADCAM1/SELE/CLDN16/CLDN8/CLDN7	15	14	1
ssc04064	Environmental Information Processing	Signal transduction	NF-kappa B signaling pathway	14/328	82/5882	0.000147391	0.00190872	PLAU/DDX58/NFKBIA/TNFAIP3/CXCL8/CD40/BIRC3/ICAM1/TNFSF13B/CCL4/VCAM1/TNF/PTGS2/CCL19	14	14	0
ssc05200	Human Diseases	Cancer: overview	Pathways in cancer	40/328	467/5882	0.00368306	0.0258854	NFKBIA/CXCL8/BIRC3/STAT1/TGFB1/VEGFA/IL6/GADD45B/DLL4/PMAIP1/IL23A/CCND1/PML/STAT5A/IFNAR2/PGF/RASSF5/IL12A/LOC780435/SPI1/FAS/LOC100510917/FGF12/IL7R/EGLN3/NOS2/TCF7/IL2RA/LOC106510200/PPARG/TGFB3/PTGS2/ADCY4/IL7/FGF21/DAPK2/PLCB2/GNG11/IFN-ALPHAOMEGA/FGFR1	40	38	2
ssc05164	Human Diseases	Infectious disease: viral	Influenza A	24/328	142/5882	7.88e-07	2.04e-05	OAS2/DDX58/RSAD2/CCL5/NFKBIA/CXCL8/CXCL10/OAS1/STAT1/ICAM1/LOC100624226/TMPRSS2/IL6/IRF7/PML/IFNAR2/IFNB1/IL1A/IL12A/TNF/FAS/IFN-ALPHAOMEGA/CCL2/TLR7	24	23	1
ssc05167	Human Diseases	Infectious disease: viral	Kaposi's sarcoma-associated herpesvirus infection	24/328	170/5882	2e-05	0.000370743	NFKBIA/CXCL8/STAT1/ICAM1/C3/VEGFA/ZFP36/IL6/IRF7/SLA-2/CCND1/CSF2/CD86/ITPR1/IFNAR2/CXCL2/IFNB1/LOC100153163/FAS/SLA-1/PTGS2/GNG11/IFN-ALPHAOMEGA/PIK3R5	24	24	0
ssc05168	Human Diseases	Infectious disease: viral	Herpes simplex infection	23/328	165/5882	3.68e-05	0.000595751	OAS2/DDX58/IFIT1/CCL5/NFKBIA/OAS1/STAT1/C3/TAP1/IL6/IRF7/LOC100517129/SLA-2/PML/IFNAR2/IFNB1/IL12A/TNF/FAS/SLA-1/IFN-ALPHAOMEGA/CCL2/TLR2	23	23	0
ssc05162	Human Diseases	Infectious disease: viral	Measles	21/328	109/5882	4.21e-07	1.21e-05	OAS2/DDX58/NFKBIA/TNFAIP3/OAS1/STAT1/LOC100624226/IL6/IRF7/CCND1/STAT5A/IFNAR2/IFNB1/IL1A/IL12A/FAS/IL2RA/CD3E/IFN-ALPHAOMEGA/TLR7/TLR2	21	20	1
ssc05323	Human Diseases	Immune disease	Rheumatoid arthritis	20/328	74/5882	1.78e-09	2.3e-07	CCL5/CXCL8/ICAM1/TGFB1/CSF1/CCL20/VEGFA/IL6/IL23A/CSF2/TCIRG1/CD86/TNFSF13B/IL1A/TNF/IL11/TGFB3/CCL2/CCL3L1/TLR2	20	20	0
ssc05142	Human Diseases	Infectious disease: parasitic	Chagas disease (American trypanosomiasis)	19/328	89/5882	2.85e-07	9.22e-06	CCL5/NFKBIA/CXCL8/TGFB1/C3/IL6/SERPINE1/IFNB1/IL12A/TNF/FAS/NOS2/TGFB3/GNA15/PLCB2/CD3E/CCL2/CCL3L1/TLR2	19	19	0
ssc05202	Human Diseases	Cancer: overview	Transcriptional misregulation in cancer	19/328	147/5882	0.000472433	0.00470616	PLAU/PLAT/CXCL8/CD40/NUPR1/TMPRSS2/IL6/GADD45B/PML/CSF2/CD86/NGFR/TLX3/SPI1/PBX1/PPARG/RUNX2/LMO2/HMGA2	19	18	1
ssc04933	Human Diseases	Endocrine and metabolic disease	AGE-RAGE signaling pathway in diabetic complications	18/328	93/5882	2.68e-06	5.78e-05	CXCL8/STAT1/ICAM1/TGFB1/VEGFA/IL6/SERPINE1/F3/CCND1/STAT5A/IL1A/VCAM1/TNF/TGFB3/EDN1/PLCB2/SELE/CCL2	18	18	0
ssc05152	Human Diseases	Infectious disease: bacterial	Tuberculosis	17/328	149/5882	0.00364152	0.0258854	STAT1/TGFB1/C3/IL6/IL23A/TCIRG1/IFNB1/IL1A/IL10RB/IL12A/TNF/IRAK2/LSP1/NOS2/TGFB3/IFN-ALPHAOMEGA/TLR2	17	17	0
ssc05160	Human Diseases	Infectious disease: viral	Hepatitis C	17/328	115/5882	0.000187454	0.00231193	OAS2/DDX58/IFIT1/NFKBIA/CXCL8/OAS1/STAT1/IRF1/LDLR/IRF7/IFNAR2/IFNB1/TNF/IFN-ALPHAOMEGA/CLDN16/CLDN8/CLDN7	17	16	1
ssc05161	Human Diseases	Infectious disease: viral	Hepatitis B	16/328	133/5882	0.00278008	0.0211777	DDX58/NFKBIA/CXCL8/STAT1/TGFB1/IL6/IRF7/CCND1/STAT5A/IFNB1/TNF/FAS/CREB3L1/TGFB3/IFN-ALPHAOMEGA/TLR2	16	16	0
ssc05133	Human Diseases	Infectious disease: bacterial	Pertussis	15/328	66/5882	2.27e-06	5.35e-05	CXCL8/IRF1/ITGA5/C3/C1R/SERPING1/IL6/IL23A/C2/C1S/IL1A/IL12A/TNF/NOS2/C4BPA	15	14	1
ssc05145	Human Diseases	Infectious disease: parasitic	Toxoplasmosis	15/328	98/5882	0.000302619	0.00340776	NFKBIA/PPIF/CD40/BIRC3/STAT1/LDLR/TGFB1/SOCS1/IL10RB/IL12A/TNF/NOS2/TGFB3/PIK3R5/TLR2	15	15	0
ssc05146	Human Diseases	Infectious disease: parasitic	Amoebiasis	15/328	81/5882	3.2e-05	0.000553373	CXCL8/SERPINB1/TGFB1/IL6/CSF2/SERPINB9/IL12A/TNF/NOS2/TGFB3/C9/GNA15/PLCB2/SERPINB13/TLR2	15	13	2
ssc05140	Human Diseases	Infectious disease: parasitic	Leishmaniasis	12/328	56/5882	4.46e-05	0.000679957	NFKBIA/STAT1/TGFB1/C3/MARCKSL1/IL1A/IL12A/TNF/NOS2/TGFB3/PTGS2/TLR2	12	12	0
ssc05144	Human Diseases	Infectious disease: parasitic	Malaria	12/328	34/5882	1.34e-07	4.94e-06	CXCL8/CD40/ICAM1/TGFB1/IL6/VCAM1/IL12A/TNF/TGFB3/SELE/CCL2/TLR2	12	12	0
ssc05143	Human Diseases	Infectious disease: parasitic	African trypanosomiasis	9/328	24/5882	2.9e-06	5.78e-05	IDO1/ICAM1/IL6/VCAM1/IL12A/TNF/FAS/PLCB2/SELE	9	9	0
ssc05321	Human Diseases	Immune disease	Inflammatory bowel disease (IBD)	9/328	49/5882	0.00132172	0.0118043	STAT1/TGFB1/IL6/IL23A/IL1A/IL12A/TNF/TGFB3/TLR2	9	9	0
ssc05134	Human Diseases	Infectious disease: bacterial	Legionellosis	8/328	51/5882	0.00666618	0.0454353	NFKBIA/CXCL8/C3/IL6/CXCL2/IL12A/TNF/TLR2	8	8	0
ssc04940	Human Diseases	Endocrine and metabolic disease	Type I diabetes mellitus	7/328	31/5882	0.00129272	0.0118043	SLA-2/CD86/IL1A/IL12A/TNF/FAS/SLA-1	7	7	0
ssc05330	Human Diseases	Immune disease	Allograft rejection	7/328	27/5882	0.000529403	0.00507835	CD40/SLA-2/CD86/IL12A/TNF/FAS/SLA-1	7	7	0
ssc05332	Human Diseases	Immune disease	Graft-versus-host disease	7/328	26/5882	0.000411558	0.00428685	IL6/SLA-2/CD86/IL1A/TNF/FAS/SLA-1	7	7	0
ssc04621	Organismal Systems	Immune system	NOD-like receptor signaling pathway	26/328	136/5882	1.99e-08	1.29e-06	OAS2/CCL5/NFKBIA/TNFAIP3/CXCL8/OAS1/GBP1/BIRC3/STAT1/LOC100522887/LOC100155195/GBP2/IL6/IRF7/ITPR1/IFNAR2/CXCL2/IFNB1/TNF/LOC100156073/TMEM173/PLCB2/LOC100523668/LOC100523492/IFN-ALPHAOMEGA/CCL2	26	26	0
ssc04620	Organismal Systems	Immune system	Toll-like receptor signaling pathway	21/328	91/5882	1.54e-08	1.29e-06	CCL5/NFKBIA/CXCL8/CXCL10/CXCL11/CD40/STAT1/IL6/IRF7/CD86/IFNAR2/IFNB1/IRF5/CCL4/IL12A/TNF/IFN-ALPHAOMEGA/CXCL9/CCL3L1/TLR7/TLR2	21	20	1
ssc04062	Organismal Systems	Immune system	Chemokine signaling pathway	20/328	151/5882	0.000241773	0.00284633	CCL5/NFKBIA/CXCL8/CXCL10/CXCL11/STAT1/CCR7/CCL20/CXCL2/CCL4/CX3CL1/ADCY4/PLCB2/GNG11/CCL22/CXCL9/FGR/CCL2/CCL3L1/CCL19	20	20	0
ssc04610	Organismal Systems	Immune system	Complement and coagulation cascades	16/328	61/5882	1.24e-07	4.94e-06	PLAU/PLAT/PLAUR/C3/C1R/SERPING1/SERPINE1/F3/C2/C1S/CFD/PROCR/SERPINB2/FGB/C9/C4BPA	16	13	3
ssc04380	Organismal Systems	Development and regeneration	Osteoclast differentiation	14/328	107/5882	0.0023013	0.0180617	NFKBIA/STAT1/TGFB1/CSF1/JUNB/TEC/SOCS1/IFNAR2/IFNB1/IL1A/TNF/SPI1/PPARG/LCP2	14	14	0
ssc04622	Organismal Systems	Immune system	RIG-I-like receptor signaling pathway	12/328	61/5882	0.000108189	0.00147478	ISG15/DDX58/NFKBIA/CXCL8/CXCL10/DHX58/IRF7/IFNB1/IL12A/TNF/TMEM173/IFN-ALPHAOMEGA	12	12	0
ssc04623	Organismal Systems	Immune system	Cytosolic DNA-sensing pathway	11/328	52/5882	0.000105209	0.00147478	DDX58/CCL5/NFKBIA/CXCL10/IL6/IRF7/ZBP1/IFNB1/CCL4/TMEM173/IFN-ALPHAOMEGA	11	11	0
ssc04640	Organismal Systems	Immune system	Hematopoietic cell lineage	11/328	70/5882	0.0015316	0.0132228	ITGA5/CSF1/IL6/CSF2/IL1A/TNF/IL7R/IL11/IL2RA/IL7/CD3E	11	11	0
ssc04657	Organismal Systems	Immune system	IL-17 signaling pathway	11/328	78/5882	0.00369791	0.0258854	NFKBIA/TNFAIP3/CXCL8/CXCL10/CCL20/IL6/CSF2/CXCL2/TNF/PTGS2/CCL2	11	11	0
ssc04979	Organismal Systems	Digestive system	Cholesterol metabolism	8/328	43/5882	0.0022369	0.0180617	LDLR/APOA4/PLTP/APOH/CYP7A1/LDLRAP1/ABCB11/LRP2	8	5	3
