# Supplementary material for: RNA-Seq-Based Whole Transcriptome Analysis of IPEC-J2 Cells During Swine Acute Diarrhea Syndrome Coronavirus Infection
Source: Front Vet Sci. 2020 Aug 13;7:492. doi: 10.3389/fvets.2020.00492 (PMC7438718; doi:10.3389/fvets.2020.00492)
Supplement: Supplementary file 12 [file Table_12.xlsx]

## Sheet: Sheet1
Table S12. KEGG functional categorization of differentially expressed genes regulated in the samples of 48 hpi
KEGG ID	Class A Anotation	Class B Anotation	Functional Description	GeneRatio	BgRatio	p-value	padj-value	GeneName	Count	Up-regulated count	Down-regulated count
ssc04145	Cellular Processes	Transport and catabolism	Phagosome	16/356	128/5845	0.00451377	0.0236973	C3/C1R/ITGA5/ITGAV/THBS1/SLA-DQA1/CTSS/SLA-DQB1/SFTPA1/SLA-1/CTSL/TLR2/SLA-DMB/SLA-DOB/MRC2/ATP6V0A4	16	16	0
ssc04060	Environmental Information Processing	Signaling molecules and interaction	Cytokine-cytokine receptor interaction	48/356	179/5845	1.83e-19	4.6e-17	CCL5/CXCL8/CXCL10/CXCL11/CCL20/IL6/CCR7/IL23A/CD40/LIF/IL1A/NGFR/CX3CL1/CSF1/CSF2/TNF/IL7R/IFNAR2/CCL4/TNFSF13B/IL12A/IL10RB/TNFRSF8/IFNB1/FAS/BMP2/CCL3L1/ACVR1B/IL15/CCL22/CXCL9/IL2RA/IFNLR1/TNFSF14/CSF2RB/TGFB3/CCL19/IL12B/CCL2/PRLR/IL18/TNFRSF11A/IFN-ALPHAOMEGA/CCL27/LOC100515857/IL21R/CSF3/CXCR5	48	47	1
ssc04151	Environmental Information Processing	Signal transduction	PI3K-Akt signaling pathway	32/356	288/5845	0.000594378	0.0040482	ITGA3/SPP1/DDIT4/SGK1/IL6/ITGA5/ITGB8/ITGAV/THBS1/NGFR/ITGB6/CSF1/BCL2L11/IL7R/IFNAR2/PGF/IFNB1/PIK3R5/PIK3CD/FGFR2/IL2RA/GNG11/EFNA2/TLR2/IBSP/PRLR/IFN-ALPHAOMEGA/ITGA7/COL1A2/GNG14/CSF3/SGK2	32	27	5
ssc04630	Environmental Information Processing	Signal transduction	Jak-STAT signaling pathway	26/356	132/5845	6.42e-08	2.02e-06	IL6/IL23A/LIF/STAT3/TYK2/STAT5A/CSF2/SOCS1/IL7R/IFNAR2/IL12A/IL10RB/IFNB1/PIK3CD/IL15/IL2RA/IL19/IFNLR1/CSF2RB/IL12B/IL20/PRLR/IFN-ALPHAOMEGA/STAT4/IL21R/CSF3	26	26	0
ssc04668	Environmental Information Processing	Signal transduction	TNF signaling pathway	24/356	100/5845	3.52e-09	1.48e-07	CCL5/NFKBIA/ICAM1/TNFAIP3/CXCL10/CCL20/IL6/CASP3/BIRC3/LIF/CXCL2/CX3CL1/VCAM1/CSF1/CSF2/TNF/TRAF1/FAS/PIK3CD/IL15/EDN1/PTGS2/MAP2K6/CCL2	24	23	1
ssc04514	Environmental Information Processing	Signaling molecules and interaction	Cell adhesion molecules (CAMs)	23/356	117/5845	3.93e-07	7.07e-06	ICAM1/CD40/ITGB8/ITGAV/VCAM1/NRCAM/SLA-DQA1/ALCAM/SLA-DQB1/CD274/MADCAM1/SIGLEC1/SPN/SDC2/SLA-1/CD2/ICOSLG/SLA-DMB/CLDN6/SLA-DOB/VTCN1/CD80/CLDN16	23	20	3
ssc04064	Environmental Information Processing	Signal transduction	NF-kappa B signaling pathway	18/356	81/5845	1.15e-06	1.7e-05	PLAU/DDX58/NFKBIA/ICAM1/TNFAIP3/CXCL8/CD40/BIRC3/NFKB2/VCAM1/TNF/CCL4/TNFSF13B/TRAF1/PTGS2/TNFSF14/CCL19/TNFRSF11A	18	18	0
ssc04512	Environmental Information Processing	Signaling molecules and interaction	ECM-receptor interaction	12/356	70/5845	0.000925491	0.00568838	ITGA3/SPP1/CD44/ITGA5/HSPG2/ITGB8/ITGAV/THBS1/ITGB6/IBSP/ITGA7/COL1A2	12	10	2
ssc05200	Human Diseases	Cancer: overview	Pathways in cancer	44/356	458/5845	0.00138331	0.00829987	ITGA3/NFKBIA/CXCL8/IL6/DLL4/IL23A/CASP3/BIRC3/NFKB2/RASSF5/ITGAV/STAT3/DAPK3/STAT5A/BCL2L11/IL7R/NOS2/LEF1/IFNAR2/IL12A/TRAF1/FOXO1/PGF/FAS/BMP2/PIK3CD/FGFR2/IL15/WNT5A/PTGS2/IL2RA/EDNRB/BDKRB2/GNG11/CSF2RB/TGFB3/NOTCH1/IL12B/WNT5B/DLL1/HEY1/IFN-ALPHAOMEGA/STAT4/GNG14	44	38	6
ssc05165	Human Diseases	Infectious disease: viral	Human papillomavirus infection	28/356	290/5845	0.0096024	0.0474472	ITGA3/SPP1/IRF1/OASL/CASP3/ITGA5/ITGB8/ITGAV/THBS1/ITGB6/TYK2/TNF/IFNAR2/FOXO1/IFNB1/FAS/PIK3CD/WNT5A/PTGS2/SLA-1/NOTCH1/WNT5B/IBSP/HEY1/IFN-ALPHAOMEGA/ITGA7/ATP6V0A4/COL1A2	28	24	4
ssc05323	Human Diseases	Immune disease	Rheumatoid arthritis	27/356	72/5845	2.22e-15	2.8e-13	CCL5/ICAM1/CXCL8/CCL20/IL6/IL23A/IL1A/CSF1/CSF2/TNF/SLA-DQA1/TNFSF13B/SLA-DQB1/CCL3L1/ACP5/IL15/CTSL/TGFB3/TLR2/CCL2/SLA-DMB/IL18/SLA-DOB/TNFRSF11A/CD80/LOC100515857/ATP6V0A4	27	26	1
ssc05164	Human Diseases	Infectious disease: viral	Influenza A	26/356	138/5845	1.64e-07	3.96e-06	DDX58/RSAD2/CCL5/NFKBIA/ICAM1/CXCL8/CXCL10/IL6/IL1A/TYK2/TNF/SLA-DQA1/IFNAR2/IL12A/NFKBIB/IFNB1/SLA-DQB1/FAS/PIK3CD/MAP2K6/IL12B/CCL2/SLA-DMB/IL18/SLA-DOB/IFN-ALPHAOMEGA	26	25	1
ssc05168	Human Diseases	Infectious disease: viral	Herpes simplex infection	26/356	162/5845	4.05e-06	3.94e-05	DDX58/CCL5/NFKBIA/C3/IL6/CASP3/TYK2/CD74/TNF/SLA-DQA1/IFNAR2/IL12A/TRAF1/NFKBIB/IFNB1/SLA-DQB1/FAS/IL15/SLA-1/TNFSF14/TLR2/IL12B/CCL2/SLA-DMB/SLA-DOB/IFN-ALPHAOMEGA	26	26	0
ssc05152	Human Diseases	Infectious disease: bacterial	Tuberculosis	25/356	147/5845	2.12e-06	2.42e-05	C3/IL6/IL23A/CASP3/IRAK2/IL1A/CD74/TNF/SLA-DQA1/NOS2/IL12A/IL10RB/CTSS/IFNB1/SLA-DQB1/TGFB3/TLR2/IL12B/LSP1/SLA-DMB/IL18/SLA-DOB/MRC2/IFN-ALPHAOMEGA/ATP6V0A4	25	25	0
ssc05167	Human Diseases	Infectious disease: viral	Kaposi's sarcoma-associated herpesvirus infection	23/356	166/5845	0.000157389	0.0011332	NFKBIA/ICAM1/CXCL8/C3/IL6/CASP3/ZFP36/CXCL2/STAT3/TYK2/CSF2/IFNAR2/IFNB1/FAS/PIK3R5/PIK3CD/PTGS2/MAP2K6/SLA-1/GNG11/PREX1/IFN-ALPHAOMEGA/GNG14	23	21	2
ssc05145	Human Diseases	Infectious disease: parasitic	Toxoplasmosis	22/356	96/5845	4e-08	1.44e-06	NFKBIA/PPIF/CD40/CASP3/BIRC3/STAT3/TYK2/TNF/SLA-DQA1/SOCS1/NOS2/IL12A/NFKBIB/IL10RB/SLA-DQB1/PIK3R5/MAP2K6/TGFB3/TLR2/IL12B/SLA-DMB/SLA-DOB	22	21	1
ssc05142	Human Diseases	Infectious disease: parasitic	Chagas disease (American trypanosomiasis)	20/356	89/5845	2.37e-07	4.6e-06	CCL5/NFKBIA/CXCL8/C3/IL6/SERPINE1/TNF/NOS2/IL12A/IFNB1/FAS/CCL3L1/PIK3CD/GNA15/BDKRB2/TGFB3/TLR2/IL12B/CCL2/LOC100515857	20	20	0
ssc05205	Human Diseases	Cancer: overview	Proteoglycans in cancer	20/356	184/5845	0.0079367	0.040001	PLAU/CD44/CASP3/PLAUR/ITGA5/HSPG2/ITGAV/THBS1/STAT3/TNF/SLC9A1/FAS/PIK3CD/WNT5A/SDC2/TIAM1/CTSL/TLR2/IL12B/WNT5B	20	18	2
ssc05146	Human Diseases	Infectious disease: parasitic	Amoebiasis	18/356	79/5845	7.74e-07	1.3e-05	CXCL8/IL6/CASP3/ACTN1/SERPINB1/CSF2/TNF/NOS2/IL12A/SERPINB9/PIK3CD/GNA15/TGFB3/TLR2/C9/IL12B/SERPINB13/COL1A2	18	15	3
ssc05162	Human Diseases	Infectious disease: viral	Measles	18/356	106/5845	5.93e-05	0.000482172	DDX58/NFKBIA/TNFAIP3/IL6/IL1A/STAT3/TYK2/STAT5A/IFNAR2/IL12A/NFKBIB/IFNB1/FAS/PIK3CD/IL2RA/TLR2/IL12B/IFN-ALPHAOMEGA	18	18	0
ssc04933	Human Diseases	Endocrine and metabolic disease	AGE-RAGE signaling pathway in diabetic complications	18/356	93/5845	9.3e-06	8.68e-05	ICAM1/CXCL8/IL6/SERPINE1/CASP3/IL1A/STAT3/F3/VCAM1/STAT5A/TNF/FOXO1/PIK3CD/EDN1/TGFB3/NOX1/CCL2/COL1A2	18	17	1
ssc05161	Human Diseases	Infectious disease: viral	Hepatitis B	17/356	129/5845	0.00196636	0.0115238	DDX58/NFKBIA/CXCL8/IL6/CASP3/HSPG2/STAT3/STAT5A/TNF/IFNB1/FAS/EGR2/PIK3CD/TGFB3/TLR2/IFN-ALPHAOMEGA/STAT4	17	16	1
ssc05202	Human Diseases	Cancer: overview	Transcriptional misregulation in cancer	17/356	141/5845	0.00503783	0.0259088	PLAU/CXCL8/IL6/CD40/NUPR1/REL/NGFR/SLC45A3/NFKBIZ/CSF2/TRAF1/FOXO1/MLLT3/ID2/LMO2/PAX5/ELANE	17	16	1
ssc05321	Human Diseases	Immune disease	Inflammatory bowel disease (IBD)	17/356	45/5845	3.44e-10	2.17e-08	IL6/IL23A/IL1A/STAT3/TNF/SLA-DQA1/IL12A/SLA-DQB1/TGFB3/TLR2/IL12B/SLA-DMB/IL18/SLA-DOB/TLR5/STAT4/IL21R	17	17	0
ssc05133	Human Diseases	Infectious disease: bacterial	Pertussis	16/356	66/5845	1.33e-06	1.81e-05	CXCL8/IRF1/C3/IL6/IL23A/CASP3/C1R/ITGA5/IL1A/TNF/NOS2/IL12A/C1S/C4BPA/SFTPA1/IL12B	16	15	1
ssc05140	Human Diseases	Infectious disease: parasitic	Leishmaniasis	16/356	56/5845	1.13e-07	3.18e-06	MARCKSL1/NFKBIA/C3/IL1A/TNF/SLA-DQA1/NOS2/IL12A/NFKBIB/SLA-DQB1/PTGS2/TGFB3/TLR2/IL12B/SLA-DMB/SLA-DOB	16	16	0
ssc05144	Human Diseases	Infectious disease: parasitic	Malaria	15/356	32/5845	9.65e-11	8.1e-09	ICAM1/CXCL8/IL6/CD40/THBS1/VCAM1/TNF/IL12A/SDC2/TGFB3/TLR2/CCL2/KLRB1/IL18/CSF3	15	15	0
ssc05134	Human Diseases	Infectious disease: bacterial	Legionellosis	13/356	48/5845	3.5e-06	3.68e-05	NFKBIA/CXCL8/C3/IL6/CASP3/NFKB2/CXCL2/TNF/IL12A/TLR2/IL12B/IL18/TLR5	13	13	0
ssc05322	Human Diseases	Immune disease	Systemic lupus erythematosus	13/356	76/5845	0.00058441	0.0040482	C3/CD40/C1R/ACTN1/TNF/SLA-DQA1/C1S/SLA-DQB1/C9/SLA-DMB/ELANE/SLA-DOB/CD80	13	12	1
ssc05132	Human Diseases	Infectious disease: bacterial	Salmonella infection	11/356	72/5845	0.00385475	0.020668	CXCL8/IL6/IL1A/CXCL2/CSF2/NOS2/CCL4/CCL3L1/IL18/TLR5/LOC100515857	11	11	0
ssc05330	Human Diseases	Immune disease	Allograft rejection	11/356	27/5845	1.98e-07	4.16e-06	CD40/TNF/SLA-DQA1/IL12A/SLA-DQB1/FAS/SLA-1/IL12B/SLA-DMB/SLA-DOB/CD80	11	11	0
ssc04940	Human Diseases	Endocrine and metabolic disease	Type I diabetes mellitus	11/356	33/5845	2.11e-06	2.42e-05	IL1A/TNF/SLA-DQA1/IL12A/SLA-DQB1/FAS/SLA-1/IL12B/SLA-DMB/SLA-DOB/CD80	11	11	0
ssc05143	Human Diseases	Infectious disease: parasitic	African trypanosomiasis	10/356	25/5845	8.89e-07	1.4e-05	IDO1/ICAM1/IL6/VCAM1/TNF/IL12A/FAS/IL12B/IL18/APOA1	10	10	0
ssc05150	Human Diseases	Infectious disease: bacterial	Staphylococcus aureus infection	10/356	35/5845	2.88e-05	0.000250263	ICAM1/C3/C1R/SLA-DQA1/C1S/SLA-DQB1/PTAFR/SLA-DMB/SLA-DOB/DSG1	10	9	1
ssc05332	Human Diseases	Immune disease	Graft-versus-host disease	10/356	26/5845	1.37e-06	1.81e-05	IL6/IL1A/TNF/SLA-DQA1/SLA-DQB1/FAS/SLA-1/SLA-DMB/SLA-DOB/CD80	10	10	0
ssc05410	Human Diseases	Cardiovascular disease	Hypertrophic cardiomyopathy (HCM)	10/356	71/5845	0.0102244	0.049549	ITGA3/IL6/ITGA5/ITGB8/ITGAV/ITGB6/TNF/MYBPC3/TGFB3/ITGA7	10	10	0
ssc05320	Human Diseases	Immune disease	Autoimmune thyroid disease	9/356	31/5845	6.34e-05	0.000499149	CD40/SLA-DQA1/SLA-DQB1/FAS/SLA-1/SLA-DMB/SLA-DOB/CD80/IFN-ALPHAOMEGA	9	9	0
ssc05416	Human Diseases	Cardiovascular disease	Viral myocarditis	9/356	51/5845	0.00324221	0.018569	ICAM1/CD40/CASP3/SLA-DQA1/SLA-DQB1/SLA-1/SLA-DMB/SLA-DOB/CD80	9	9	0
ssc05310	Human Diseases	Immune disease	Asthma	6/356	14/5845	9.68e-05	0.000738857	CD40/TNF/SLA-DQA1/SLA-DQB1/SLA-DMB/SLA-DOB	6	6	0
ssc04062	Organismal Systems	Immune system	Chemokine signaling pathway	25/356	150/5845	3.1e-06	3.39e-05	CCL5/NFKBIA/CXCL8/CXCL10/CXCL11/CCL20/CCR7/CXCL2/STAT3/CX3CL1/CCL4/NFKBIB/CCL3L1/PIK3CD/CCL22/CXCL9/TIAM1/GNG11/CCL19/CCL2/PREX1/CCL27/LOC100515857/GNG14/CXCR5	25	23	2
ssc04620	Organismal Systems	Immune system	Toll-like receptor signaling pathway	23/356	89/5845	1.59e-09	8.01e-08	CCL5/NFKBIA/SPP1/CXCL8/CXCL10/CXCL11/IL6/CD40/TNF/IFNAR2/CCL4/IL12A/IFNB1/CCL3L1/PIK3CD/CXCL9/MAP2K6/TLR2/IL12B/TLR5/CD80/IFN-ALPHAOMEGA/LOC100515857	23	21	2
ssc04621	Organismal Systems	Immune system	NOD-like receptor signaling pathway	20/356	134/5845	0.000152104	0.00112736	CCL5/NFKBIA/TNFAIP3/CXCL8/GBP1/IL6/BIRC3/LOC100155195/GBP2/CXCL2/TYK2/TNF/IFNAR2/NFKBIB/IFNB1/LOC100523492/LOC100523668/CCL2/IL18/IFN-ALPHAOMEGA	20	20	0
ssc04640	Organismal Systems	Immune system	Hematopoietic cell lineage	18/356	72/5845	1.73e-07	3.96e-06	ITGA3/IL6/CD44/ITGA5/IL1A/CSF1/CSF2/TNF/SLA-DQA1/IL7R/SLA-DQB1/IL2RA/LOC110261034/CD2/CD59/SLA-DMB/SLA-DOB/CSF3	18	18	0
ssc04657	Organismal Systems	Immune system	IL-17 signaling pathway	17/356	76/5845	2.08e-06	2.42e-05	NFKBIA/TNFAIP3/CXCL8/CXCL10/CCL20/IL6/CASP3/CXCL2/CSF2/TNF/ANAPC5/MMP13/PTGS2/S100A9/CCL2/S100A8/CSF3	17	16	1
ssc04380	Organismal Systems	Development and regeneration	Osteoclast differentiation	16/356	107/5845	0.000675506	0.0044474	NFKBIA/NFKB2/IL1A/TEC/TYK2/CSF1/TNF/SOCS1/IFNAR2/IFNB1/ACP5/PIK3CD/MAP2K6/NOX1/TNFRSF11A/GAB2	16	13	3
ssc04658	Organismal Systems	Immune system	Th1 and Th2 cell differentiation	16/356	77/5845	1.14e-05	0.000102904	NFKBIA/DLL4/NFKBIE/TYK2/STAT5A/SLA-DQA1/IL12A/NFKBIB/SLA-DQB1/IL2RA/NOTCH1/IL12B/SLA-DMB/DLL1/SLA-DOB/STAT4	16	15	1
ssc04659	Organismal Systems	Immune system	Th17 cell differentiation	14/356	87/5845	0.000688289	0.0044474	NFKBIA/IL6/IL23A/NFKBIE/STAT3/TYK2/STAT5A/SLA-DQA1/NFKBIB/SLA-DQB1/IL2RA/SLA-DMB/SLA-DOB/IL21R	14	14	0
ssc04610	Organismal Systems	Immune system	Complement and coagulation cascades	13/356	60/5845	4.81e-05	0.000403677	PLAU/C3/SERPINE1/PLAUR/C1R/F3/C1S/SERPINB2/C4BPA/BDKRB2/CD59/PROC/C9	13	10	3
ssc04672	Organismal Systems	Immune system	Intestinal immune network for IgA production	11/356	35/5845	4.06e-06	3.94e-05	IL6/CD40/SLA-DQA1/TNFSF13B/SLA-DQB1/MADCAM1/IL15/ICOSLG/SLA-DMB/SLA-DOB/CD80	11	11	0
ssc04622	Organismal Systems	Immune system	RIG-I-like receptor signaling pathway	10/356	61/5845	0.00342591	0.0191851	DDX58/NFKBIA/CXCL8/CXCL10/TNF/IL12A/NFKBIB/IFNB1/IL12B/IFN-ALPHAOMEGA	10	10	0
ssc04623	Organismal Systems	Immune system	Cytosolic DNA-sensing pathway	10/356	51/5845	0.000835621	0.00526441	DDX58/CCL5/NFKBIA/CXCL10/IL6/CCL4/NFKBIB/IFNB1/IL18/IFN-ALPHAOMEGA	10	10	0
ssc04612	Organismal Systems	Immune system	Antigen processing and presentation	9/356	52/5845	0.00371574	0.0203558	CD74/TNF/SLA-DQA1/CTSS/SLA-DQB1/SLA-1/CTSL/SLA-DMB/SLA-DOB	9	9	0
